# Supplementary material for: Acoustic ejection mass spectrometry empowers ultra-fast protein biomarker quantification
Source: Nat Commun. 2024 Jun 15;15:5114. doi: 10.1038/s41467-024-48563-z (PMC11180209; doi:10.1038/s41467-024-48563-z)
Supplement: Supplementary file 4 — Source Data [file 41467_2024_48563_MOESM4_ESM.xlsx]

## Sheet: Source_ID_Plasma_Plate1
Biobank Number	Status	Patient corrected	Child Specimen Number	Specimen Receive Date and Time	Specimen Type	BB#	detection	COVID19 Status	Patient Sex	Patient Age	Patient Ethnicity	Patient First Race	Patient Smoking Status	Patient Death Date	BMI (Calculated)	Height	Weight	num_cov_tests_result	first_cov_test	last_cov_test	first_pos_cov_test	admit	admit_ed_date	admit_dept_date	admit_dept	icu	icu_date	icu_dept	discharge	discharge_date	discharge_dept	intubated	intubation_date	extubated	extubation_date	covid_illness_severity	elix_vanWalraven	prediabetes	Diabetes	Obesity	Hypertension	Heart_failure	COPD	crohn_disease	ulcerative_colitis	other_gastro_colitis	NAFLD	NASH	blood_bone_cancer
CVD-20-763	Control	Patient_41_control	185015.1	2020-04-06 07:04:00	EDTA Plasma	CVD-20-763	No	FYI - Suspected Inactive	Female	35	Non-Hispanic	White	Never Smoker		17.8	64	1656	1	2020-04-03 16:50:00	2020-04-03 16:50:00		0				0			0			0		0		Not Admitted	13	0	0	0	0	0	0	1	0	0	0	1	0
CVD-20-638	Control	Patient_26_control	184823.1	2020-04-05 00:04:00	EDTA Plasma	CVD-20-638	No	FYI - Suspected Inactive	Female	27	Hispanic	White	Never Smoker		25.13	61	2128	1	2020-04-04 06:10:00	2020-04-04 06:10:00		0				0			0			0		0		Not Admitted	0	0	0	0	0	0	0	0	0	0	0	0	0
CVD-20-1886	COVID	Patient_94_disease	187301.1	2020-04-26 06:04:00	EDTA Plasma	CVD-20-1886	Yes	FYI - Confirmed	Male	59	Hispanic	White	Never Smoker	2020-05-27	24.21	66	2400	5	2020-04-20 09:19:00	2020-05-23 19:11:00	2020-04-20 09:19:00	1	2020-04-20 08:46:00	2020-04-20 11:56:00	5-NW	1	2020-04-21 09:33:00	7S-RICU	1	2020-05-27 23:09:00	7S-RICU	0		0		ICU, Non-intubated	12	0	0	0	0	0	0	0	0	0	0	0	0
CVD-20-1003	COVID	Patient_36_disease	185466.1	2020-04-12 09:04:00	EDTA Plasma	CVD-20-1003	Yes	FYI - Confirmed	Male	71	Non-Hispanic	White	Never Smoker		32.55	72	3840	7	2020-04-10 12:30:00	2020-06-08 01:02:00	2020-04-11 17:57:00	1	2020-06-01 07:51:00	2020-06-01 12:42:00	7-NW	0			1	2020-06-05 12:16:00	7-NW	0		0		Admitted, Non-ICU	35	0	1	1	1	1	1	0	0	0	0	0	0
CVD-20-462	Control	Patient_12_control	184639.1	2020-03-28 05:03:00	EDTA Plasma	CVD-20-462	No	FYI - Suspected Inactive	Male	73	Non-Hispanic	Black or African American	Unknown		19.11	69	2070.56	4	2020-03-23 22:20:00	2020-06-20 12:40:00		1	2020-03-23 20:27:00	2020-03-23 23:06:00	7N-MICU	1	2020-03-23 23:06:00	7N-MICU	1	2020-04-07 13:10:00	6-SE	1	2020-03-23 21:24:00	1	2020-03-28 12:28:00	ICU, Intubated	25	0	1	0	0	1	0	0	0	0	0	0	0
CVD-20-374	COVID	Patient_3_disease	184559.1	2020-03-29 06:03:00	EDTA Plasma	CVD-20-374	Yes	FYI - Confirmed	Female	48	Non-Hispanic	White	Never Smoker		40.97	65	3931.2	1	2020-03-27 00:39:00	2020-03-27 00:39:00	2020-03-27 00:39:00	1	2020-03-26 21:24:00	2020-03-27 02:22:00	7-SE	0			1	2020-03-30 17:28:00	7-SE	0		0		Admitted, Non-ICU	4	0	0	1	0	0	0	0	0	0	0	0	0
CVD-20-2208	COVID	Patient_101_disease	187925.5	2020-04-29 06:04:00	EDTA Plasma	CVD-20-2208	Yes	FYI - Confirmed	Male	54	Hispanic	White	Never Smoker	2020-06-23	20.58	67	2040	8	2020-04-27 14:23:00	2020-05-24 13:25:00	2020-04-27 14:23:00	1	2020-04-27 12:10:00	2020-04-27 16:15:00	5-NW	1	2020-04-29 14:03:00	7S-RICU	1	2020-06-23 10:29:00	6S-CSICU	0		0		ICU, Non-intubated	35	0	1	0	1	1	0	0	0	0	0	0	0
CVD-20-1124	COVID	Patient_51_disease	185694.1	2020-04-14 06:04:00	EDTA Plasma	CVD-20-1124	Yes	FYI - Confirmed	Male	44	Hispanic	White	Never Smoker		41.51	71	4752	14	2020-04-02 15:00:00	2020-06-17 14:00:00	2020-04-02 15:00:00	1	2020-04-02 15:41:00	2020-04-02 18:06:00	7-SW	1	2020-04-04 15:26:00	4N-CICU	1	2020-06-14 19:43:00	6-SW	1	2020-04-04 16:55:00	0		ICU, Intubated	33	1	1	1	1	1	0	0	0	0	0	0	0
CVD-20-1085	Control	Patient_65_control	185587.1	2020-04-13 08:04:00	EDTA Plasma	CVD-20-1085	No	FYI - Suspected Inactive	Female	56	Unknown	Unknown	Never Smoker	2020-04-19	33.14	68	3487.99	2	2020-04-06 23:20:00	2020-04-07 20:22:00		0				0			0			0		0		Not Admitted	26	0	1	1	1	1	0	0	0	0	0	0	1
CVD-20-2595	COVID	Patient_113_disease	188694.1	2020-05-05 05:05:00	EDTA Plasma	CVD-20-2595	Yes	FYI - Confirmed	Female	77	Non-Hispanic	White	Never Smoker		30.68	62.008	2684.8	2	2020-05-05 14:45:00	2020-05-14 04:38:00	2020-05-05 14:45:00	0				0			0			0		0		Not Admitted	6	0	1	1	1	1	0	0	0	0	0	0	0
CVD-20-377	COVID	Patient_4_disease	184553.1	2020-03-29 07:03:00	EDTA Plasma	CVD-20-377	Yes	FYI - Confirmed	Male	39	Non-Hispanic	White	Never Smoker		30.41	69	3288	1	2020-03-25	2020-03-25	2020-03-25	1	2020-03-25 20:48:00	2020-03-25 23:29:00	5-NW	0			1	2020-04-01 15:34:00	5-NW	0		0		Admitted, Non-ICU	5	0	0	0	0	0	1	0	0	0	0	0	0
CVD-20-613	COVID	Patient_21_disease	184804.1	2020-04-05 04:04:00	EDTA Plasma	CVD-20-613	Yes	FYI - Confirmed	Female	84	Non-Hispanic	White	Never Smoker	2020-04-08			1564.8	1	2020-04-03 08:46:00	2020-04-03 08:46:00	2020-04-03 08:46:00	1	2020-04-03 08:22:00	2020-04-03 11:47:00	4N-CICU	1	2020-04-03 11:47:00	4N-CICU	1	2020-04-08 20:49:00	5-NE	0		0		ICU, Non-intubated	19	0	1	0	1	1	0	0	0	0	0	0	0
CVD-20-573	COVID	Patient_20_disease	184764.1	2020-04-02 05:04:00	EDTA Plasma	CVD-20-573	Yes	FYI - Confirmed	Male	41	Non-Hispanic	White	Unknown	2020-07-05	26.2	77	3536	11	2020-03-30 12:15:00	2020-05-10 16:45:00	2020-04-01 11:22:00	1	2020-03-30 11:53:00	2020-03-30 14:23:00	7-SW	1	2020-03-31 02:07:00	7S-RICU	1	2020-07-05 14:05:00	8N-ICU	1	2020-04-01 05:13:00	0		ICU, Intubated	52	0	0	0	0	1	0	0	0	0	0	0	0
CVD-20-1264	COVID	Patient_34_disease	185991.1	2020-04-15 06:04:00	EDTA Plasma	CVD-20-1264	Yes	FYI - Confirmed	Male	94	Non-Hispanic	White	Former Smoker			67.323	2792	8	2020-03-28 02:26:00	2020-04-20 10:39:00	2020-03-28 02:26:00	1	2020-03-28 01:43:00	2020-03-28 05:07:00	5-NW	0			1	2020-04-21 18:21:00	7-SW	0		0		Admitted, Non-ICU	19	0	0	1	1	0	0	0	0	0	0	0	1
CVD-20-1301	Control	Patient_120_control	186102.1	2020-04-15 17:04:00	EDTA Plasma	CVD-20-1301	No	FYI - Suspected Inactive	Male	59	Hispanic	Patient Refused	Never Smoker		23.79	63	2144	5	2020-04-13 13:59:00	2020-04-27 07:00:00		1	2020-04-13 13:55:00	2020-04-13 15:52:00	4N-CICU	1	2020-04-13 15:52:00	4N-CICU	1	2020-05-07 14:47:00	6-SW	0		0		ICU, Non-intubated	31	0	1	0	1	1	0	0	0	0	0	0	0
CVD-20-787	COVID	Patient_30_disease	185062.1	2020-04-08 04:04:00	EDTA Plasma	CVD-20-787	Yes	FYI - Confirmed	Female	83	Non-Hispanic	White	Former Smoker		22.23	64	2072	6	2020-03-28 21:05:00	2020-04-15 15:09:00	2020-03-28 21:05:00	1	2020-03-28 20:51:00	2020-03-29 00:09:00	5-NE	0			1	2020-04-16 19:17:00	7-SE	0		0		Admitted, Non-ICU	33	0	1	0	1	1	1	0	0	0	0	0	0
CVD-20-2476	COVID	Patient_116_disease	188455.5	2020-05-04 06:05:00	EDTA Plasma	CVD-20-2476	Yes	FYI - Confirmed	Male	79	Non-Hispanic	White	Never Smoker		23.92	71	2673.74	4	2020-05-03 12:30:00	2020-05-17 17:20:00	2020-05-03 12:30:00	1	2020-05-03 12:18:00	2020-05-03 14:53:00	4N-CICU	1	2020-05-03 14:53:00	4N-CICU	1	2020-05-23 10:06:00	6-SW	0		0		ICU, Non-intubated	41	1	1	0	1	1	0	0	0	0	0	0	0
CVD-20-1120	COVID	Patient_38_disease	185685.1	2020-04-14 06:04:00	EDTA Plasma	CVD-20-1120	Yes	FYI - Confirmed	Male	60	Non-Hispanic	Black or African American	Former Smoker	2020-04-20	35.62	73	4903.03	1	2020-04-11 09:14:00	2020-04-11 09:14:00	2020-04-11 09:14:00	1	2020-04-11 08:41:00	2020-04-11 11:04:00	7N-MICU	1	2020-04-11 11:04:00	7N-MICU	1	2020-04-20 15:42:00	5-NE	0		0		ICU, Non-intubated	13	0	1	1	1	1	1	0	0	0	0	0	0
CVD-20-1118	COVID	Patient_32_disease	185681.1	2020-04-14 06:04:00	EDTA Plasma	CVD-20-1118	Yes	FYI - Confirmed	Female	82	Hispanic	White	Never Smoker	2020-04-15		66	3238.12	1	2020-04-10 07:50:00	2020-04-10 07:50:00	2020-04-10 07:50:00	1	2020-04-10 07:40:00	2020-04-10 09:55:00	4N-CICU	1	2020-04-10 09:55:00	4N-CICU	1	2020-04-15 14:08:00	4N-CICU	1	2020-04-10 12:11:00	0		ICU, Intubated	5	0	1	0	1	0	0	0	0	0	0	0	0
CVD-20-1995	COVID	Patient_100_disease	187490.5	2020-04-27 05:04:00	EDTA Plasma	CVD-20-1995	Yes	FYI - Confirmed	Female	72	Non-Hispanic	Black or African American	Never Smoker		29.81	62	2419.77	3	2020-04-25 23:00:00	2020-04-27 00:50:00		1	2020-04-25 22:30:00	2020-04-26 02:03:00	4N-CICU	1	2020-04-26 02:03:00	4N-CICU	1	2020-05-12 17:18:00	7-SW	0		0		ICU, Non-intubated	17	0	0	0	1	0	0	0	0	0	0	0	0
CVD-20-1209	Control	Patient_102_control	185870.1	2020-04-15 06:04:00	EDTA Plasma	CVD-20-1209	No	FYI - Suspected Inactive	Male	67	Non-Hispanic	Black or African American	Former Smoker		23.75	71	2889.6	4	2020-04-07 21:00:00	2020-04-27 12:09:00		1	2020-04-07 20:34:00	2020-04-08 02:21:00	7N-MICU	1	2020-04-08 02:21:00	7N-MICU	1	2020-04-29 19:30:00	6-NE	1	2020-04-08 01:06:00	1	2020-04-10 11:43:00	ICU, Intubated	23	0	1	0	1	1	0	0	0	0	0	0	0
CVD-20-320	COVID	Patient_1_disease	184492.1	2020-03-25 10:03:00	EDTA Plasma	CVD-20-320	Yes	FYI - Confirmed	Female	43	Non-Hispanic	Black or African American	Former Smoker		44.73	63	4031.77	7	2020-03-21 15:01:00	2020-04-10 13:00:00	2020-03-21 15:01:00	0				0			0			0		0		Not Admitted	14	0	0	1	1	1	0	0	0	0	0	0	0
CVD-20-1355	COVID	Patient_61_disease	186187.1	2020-04-19 01:04:00	EDTA Plasma	CVD-20-1355	Yes	FYI - Confirmed	Male	55	Non-Hispanic	White	Never Smoker	2020-04-22	21.07	72	2515.01	1	2020-04-18 12:20:00	2020-04-18 12:20:00	2020-04-18 12:20:00	0				0			0			0		0		Not Admitted	41	0	1	0	1	0	0	0	0	0	0	0	0
CVD-20-345	COVID	Patient_2_disease	184500.1	2020-03-24 05:03:00	EDTA Plasma	CVD-20-345	Yes	FYI - Confirmed	Male	76	Non-Hispanic	White	Never Smoker		34.17	64	3152	17	2020-03-20 14:56:00	2020-06-07 07:00:00	2020-03-20 14:56:00	1	2020-03-19 19:41:00	2020-03-19 22:12:00	5-NW	1	2020-03-22 12:42:00	7N-MICU	1	2020-05-28 15:49:00	5-SE	1	2020-03-22 14:21:00	0		ICU, Intubated	28	0	1	1	1	1	1	0	0	1	0	0	0
CVD-20-1002	COVID	Patient_45_disease	185464.1	2020-04-12 09:04:00	EDTA Plasma	CVD-20-1002	Yes	FYI - Confirmed	Female	80	Non-Hispanic	White	Never Smoker		16.89	65	1624	7	2020-04-08 17:51:00	2020-04-27 11:30:00	2020-04-08 17:51:00	1	2020-04-08 17:34:00	2020-04-08 20:58:00	7-SW	0			1	2020-04-28 18:33:00	7-SW	0		0		Admitted, Non-ICU	20	0	0	0	0	0	0	0	0	0	0	0	0
CVD-20-2071	COVID	Patient_101_disease	187657.1	2020-04-28 06:04:00	EDTA Plasma	CVD-20-2071	Yes	FYI - Confirmed	Male	54	Hispanic	White	Never Smoker	2020-06-23	20.58	67	2040	8	2020-04-27 14:23:00	2020-05-24 13:25:00	2020-04-27 14:23:00	1	2020-04-27 12:10:00	2020-04-27 16:15:00	5-NW	1	2020-04-29 14:03:00	7S-RICU	1	2020-06-23 10:29:00	6S-CSICU	0		0		ICU, Non-intubated	35	0	1	0	1	1	0	0	0	0	0	0	0
CVD-20-484	COVID	Patient_15_disease	184662.1	2020-03-31 06:03:00	EDTA Plasma	CVD-20-484	Yes	FYI - Confirmed	Female	49	Hispanic	White	Never Smoker	2020-04-10	19.35	61	1635.2	2	2020-03-30 11:30:00	2020-04-05 22:08:00	2020-03-30 11:30:00	1	2020-03-30 10:32:00	2020-03-30 14:45:00	5-NW	0			1	2020-04-03 16:04:00	5-NW	0		0		Admitted, Non-ICU	49	0	0	0	1	1	1	0	0	0	0	0	0
CVD-20-496	COVID	Patient_18_disease	184674.1	2020-03-31 05:03:00	EDTA Plasma	CVD-20-496	Yes	FYI - Confirmed	Female	58	Non-Hispanic	Other	Never Smoker		37.99	61	3216	1	2020-03-29 13:20:00	2020-03-29 13:20:00	2020-03-29 13:20:00	1	2020-03-29 13:01:00	2020-03-29 14:46:00	7-SW	0			1	2020-04-02 20:57:00	7-SW	0		0		Admitted, Non-ICU	7	0	0	1	1	0	0	0	0	0	0	0	0
CVD-20-1285	Control	Patient_116_control	186030.1	2020-04-21 00:04:00	EDTA Plasma	CVD-20-1285	No	FYI - Suspected Inactive	Female	72	Non-Hispanic	Asian	Never Smoker	2020-04-25		63	2038.81	3	2020-04-13 14:17:00	2020-04-14 14:45:00		1	2020-04-13 13:21:00	2020-04-13 15:04:00	8N-ICU	1	2020-04-13 15:04:00	8N-ICU	1	2020-04-25 11:23:00	8N-ICU	1	2020-04-13 13:40:00	0		ICU, Intubated	20	0	1	0	1	1	0	0	0	0	0	0	0
CVD-20-401	COVID	Patient_11_disease	184578.1	2020-03-28 06:03:00	EDTA Plasma	CVD-20-401	Yes	FYI - Confirmed	Male	62	Non-Hispanic	White	Never Smoker		35.25	74	4393.6	4	2020-03-26 22:30:00	2020-07-16 13:38:00	2020-03-26 22:30:00	1			5-NE	0			1	2020-04-06 15:40:00	5-NE	0		0		Admitted, Non-ICU	47	1	1	1	1	1	0	0	0	0	0	0	0
CVD-20-639	Control	Patient_27_control	184824.1	2020-04-04 23:04:00	EDTA Plasma	CVD-20-639	No	FYI - Suspected Inactive	Male	62	Hispanic	White	Never Smoker		24.96	65	2400	2	2020-04-04 11:25:00	2020-04-05 12:56:00		0				0			0			0		0		Not Admitted	23	0	0	0	1	0	0	0	0	0	0	0	0
CVD-20-1026	COVID	Patient_39_disease	185512.1	2020-04-12 05:04:00	EDTA Plasma	CVD-20-1026	Yes	FYI - Confirmed	Male	61	Non-Hispanic	Black or African American	Never Smoker		31.08	63	2807.78	4	2020-04-09 12:24:00	2020-04-21 21:20:00	2020-04-09 12:24:00	1	2020-04-09 12:04:00	2020-04-09 13:21:00	3N-UNIV	1	2020-04-14 18:28:00	7S-RICU	1	2020-04-23 20:14:00	5-NW	1	2020-04-10 15:02:00	1	2020-04-13 14:14:00	ICU, Intubated	17	1	0	1	1	0	0	0	0	0	0	0	0
CVD-20-1006	COVID	Patient_35_disease	185493.1	2020-04-12 08:04:00	EDTA Plasma	CVD-20-1006	Yes	FYI - Confirmed	Female	73	Hispanic	White	Never Smoker		30.12	61	2545.6	2	2020-04-02 23:00:00	2020-04-06 05:45:00	2020-04-02 23:00:00	1	2020-04-02 22:38:00	2020-04-03 01:35:00	7-SE	1	2020-04-05 20:12:00	4N-CICU	1	2020-04-17 18:50:00	5-NW	1	2020-04-06 09:52:00	1	2020-04-08 12:12:00	ICU, Intubated	12	0	1	0	1	0	0	0	0	0	0	0	0
CVD-20-1011	COVID	Patient_48_disease	185480.1	2020-04-12 07:04:00	EDTA Plasma	CVD-20-1011	Yes	FYI - Confirmed	Male	92	Non-Hispanic	Black or African American	Never Smoker	2020-04-17	24.43	67	2520	1	2020-04-11 19:00:00	2020-04-11 19:00:00	2020-04-11 19:00:00	1	2020-04-11 18:51:00	2020-04-11 22:27:00	5-NW	0			1	2020-04-17 17:15:00	5-NW	0		0		Admitted, Non-ICU	27	0	1	0	1	1	0	0	0	0	0	0	0
CVD-20-1004	COVID	Patient_46_disease	185468.1	2020-04-12 09:04:00	EDTA Plasma	CVD-20-1004	Yes	FYI - Confirmed	Male	57	Non-Hispanic	White	Never Smoker		27.68	70	3080	1	2020-04-08 13:20:00	2020-04-08 13:20:00	2020-04-08 13:20:00	1	2020-04-08 12:37:00	2020-04-08 13:56:00	7-SW	0			1	2020-04-14 09:54:00	7-SW	0		0		Admitted, Non-ICU	5	0	0	0	1	0	0	0	0	0	0	0	0
CVD-20-1096	Control	Patient_72_control	185611.1	2020-04-13 07:04:00	EDTA Plasma	CVD-20-1096	No	FYI - Suspected Inactive	Female	69	Hispanic	Unknown	Former Smoker	2020-05-05	20.51	63	1852.8	4	2020-04-03 10:05:00	2020-05-03 08:27:00		0				0			0			0		0		Not Admitted	56	0	1	1	1	1	1	0	0	1	1	1	0
CVD-20-1018	COVID	Patient_33_disease	185500.1	2020-04-12 06:04:00	EDTA Plasma	CVD-20-1018	Yes	FYI - Confirmed	Male	77	Non-Hispanic	Black or African American	Former Smoker		24.87	73	3016	4	2020-03-27 00:51:00	2020-04-17 21:30:00	2020-03-27 00:51:00	1	2020-03-28 09:18:00	2020-03-28 13:04:00	7-SE	1	2020-04-05 13:19:00	7N-MICU	1	2020-04-24 18:03:00	7-NE	1	2020-04-05 14:09:00	1	2020-04-17 12:12:00	ICU, Intubated	25	0	1	0	1	1	1	0	0	0	0	0	0
CVD-20-1024	COVID	Patient_37_disease	185516.1	2020-04-12 06:04:00	EDTA Plasma	CVD-20-1024	Yes	FYI - Confirmed	Male	56	Hispanic	White	Never Smoker		29.86	66	2960	5	2020-04-09 10:15:00	2020-05-19 19:10:00	2020-04-09 10:15:00	1	2020-04-08 12:40:00	2020-04-08 20:48:00	7-NW	1	2020-04-15 19:01:00	7S-RICU	1	2020-05-01 15:20:00	7-SW	1	2020-04-16 09:35:00	0		ICU, Intubated	31	0	1	0	1	0	0	0	0	0	0	0	0
CVD-20-563	COVID	Patient_19_disease	184753.1	2020-04-01 07:04:00	EDTA Plasma	CVD-20-563	Yes	FYI - Confirmed	Male	58	Non-Hispanic	Black or African American	Never Smoker		37.23	71	4271.63	5	2020-03-25 10:18:00	2020-04-18 14:25:00	2020-03-25 10:18:00	0				0			0			0		0		Not Admitted	27	1	1	1	1	0	0	0	0	0	0	0	0
CVD-20-1005	COVID	Patient_41_disease	185470.1	2020-04-12 09:04:00	EDTA Plasma	CVD-20-1005	Yes	FYI - Confirmed	Female	46	Non-Hispanic	White	Former Smoker	2020-04-28	19.79	69	2144	3	2020-04-10 14:10:00	2020-04-24 12:12:00	2020-04-10 14:10:00	1	2020-04-10 13:04:00	2020-04-10 15:09:00	5-NE	0			1	2020-04-16 16:53:00	7-SW	0		0		Admitted, Non-ICU	46	0	0	0	1	1	0	0	0	1	0	0	0
CVD-20-408	COVID	Patient_13_disease	184585.1	2020-03-28 05:03:00	EDTA Plasma	CVD-20-408	Yes	FYI - Confirmed	Male	56	Non-Hispanic	Black or African American	Never Smoker		39.2	69	4248	6	2020-03-25 10:18:00	2020-04-15 14:00:00	2020-03-25 10:18:00	0				0			0			0		0		Not Admitted	26	0	1	1	1	1	0	0	0	0	0	0	0
CVD-20-400	COVID	Patient_10_disease	184577.1	2020-03-28 06:03:00	EDTA Plasma	CVD-20-400	Yes	FYI - Confirmed	Male	80	Non-Hispanic	White	Never Smoker		23.85	72	2808	3	2020-03-22 02:42:00	2020-05-20 08:16:00	2020-03-22 02:42:00	1	2020-03-21 23:49:00	2020-03-22 03:36:00	7-SE	1	2020-03-23 16:15:00	7N-MICU	1	2020-03-31 17:46:00	5-NW	0		0		ICU, Non-intubated	19	0	0	0	1	0	0	0	0	0	0	0	0
CVD-20-574	Control	Patient_15_control	184765.1	2020-04-02 05:04:00	EDTA Plasma	CVD-20-574	No	FYI - Suspected Inactive	Male	87	Non-Hispanic	White	Never Smoker	2020-05-23	21.64	65	2081.14	2	2020-03-25 14:13:00	2020-03-26 15:30:00		1	2020-03-25 12:41:00	2020-03-25 15:56:00	5-NE	1	2020-04-07 14:14:00	8N-ICU	1	2020-05-13 19:52:00	6-SW	1	2020-04-07 14:35:00	0		ICU, Intubated	57	0	1	0	1	1	1	0	0	0	0	0	0
CVD-20-1010	COVID	Patient_43_disease	185478.1	2020-04-12 07:04:00	EDTA Plasma	CVD-20-1010	Yes	FYI - Confirmed	Male	61	Non-Hispanic	Black or African American	Never Smoker		25.09	72	2960	1	2020-04-06 12:28:00	2020-04-06 12:28:00	2020-04-06 12:28:00	1	2020-04-06 11:57:00	2020-04-06 14:23:00	5-NE	0			1	2020-04-15 15:02:00	7-SE	0		0		Admitted, Non-ICU	15	0	0	0	1	0	0	0	0	0	0	0	0
CVD-20-463	Control	Patient_13_control	184640.1	2020-03-28 05:03:00	EDTA Plasma	CVD-20-463	No	FYI - Suspected Inactive	Female	63	Hispanic	Other	Former Smoker		35.99	64	3347.46	2	2020-03-14 14:10:00	2020-03-21 01:44:00		1	2020-03-13 18:24:00	2020-03-13 21:39:00	7S-RICU	1	2020-03-13 21:39:00	7S-RICU	1	2020-04-01 15:13:00	6-NE	1	2020-03-13 20:48:00	1	2020-03-28 18:31:00	ICU, Intubated	32	0	1	1	1	1	1	0	0	0	0	0	0
CVD-20-1007	COVID	Patient_47_disease	185474.1	2020-04-12 07:04:00	EDTA Plasma	CVD-20-1007	Yes	FYI - Confirmed	Female	80	Non-Hispanic	White	Never Smoker	2020-04-28	20.6		1776	5	2020-04-07 08:40:00	2020-04-24 08:49:00	2020-04-07 08:40:00	0				0			0			0		0		Not Admitted	49	1	1	0	1	1	0	0	0	0	0	0	0
CVD-20-2608	COVID	Patient_115_disease	188722.5	2020-05-05 04:05:00	EDTA Plasma	CVD-20-2608	Yes	FYI - Confirmed	Male	99	Non-Hispanic	Asian	Never Smoker		19.14	60	1568	13	2020-04-29 19:11:00	2020-06-01 14:00:00	2020-04-29 19:11:00	1	2020-04-29 17:11:00	2020-04-29 21:58:00	5-NW	0			1	2020-06-07 19:08:00	7-SW	0		0		Admitted, Non-ICU	42	0	0	0	1	1	1	0	0	0	0	0	0
CVD-20-1276	Control	Patient_111_control	186012.1	2020-04-16 04:04:00	EDTA Plasma	CVD-20-1276	No	FYI - Suspected Inactive	Male	62	Non-Hispanic	Asian	Former Smoker		20.57	66	2035.29	2	2020-04-09 01:50:00	2020-04-10 06:20:00		1	2020-04-09 01:17:00	2020-04-09 05:44:00	7N-MICU	1	2020-04-09 05:44:00	7N-MICU	1	2020-04-16 13:21:00	6-SE	0		0		ICU, Non-intubated	14	0	0	0	1	0	0	0	0	0	0	0	0
CVD-20-2436	COVID	Patient_109_disease			EDTA Plasma	CVD-20-2436	Yes	FYI - Confirmed	Female	66	Non-Hispanic	White	Never Smoker	2020-05-10	32.41	67	3305.14	3	2020-04-25 13:00:00	2020-05-05 13:56:00	2020-04-25 13:00:00	1	2020-04-25 12:36:00	2020-04-25 15:03:00	MDRH INTENSIVE CARE	1	2020-04-25 15:03:00	MDRH INTENSIVE CARE	1	2020-04-30 20:30:00	MDRH INTENSIVE CARE	0		0		ICU, Non-intubated	20	0	0	1	0	0	0	0	0	0	0	1	0
CVD-20-1152	COVID	Patient_25_disease	185755.1	2020-04-15 04:04:00	EDTA Plasma	CVD-20-1152	Yes	FYI - Confirmed	Female	76	Non-Hispanic	Black or African American	Unknown		25.29	67	2584	8	2020-04-03 18:55:00	2020-05-08 15:40:00	2020-04-03 18:55:00	1	2020-04-03 18:35:00	2020-04-03 20:12:00	5-NW	0			1	2020-05-26 17:52:00	7-SE	0		0		Admitted, Non-ICU	44	0	0	0	1	1	0	0	0	0	0	0	0
CVD-20-1283	Control	Patient_115_control	186026.1	2020-04-16 01:04:00	EDTA Plasma	CVD-20-1283	No	FYI - Suspected Inactive	Male	29	Hispanic	White	Unknown		27.49	71	3153.6	3	2020-04-02 16:20:00	2020-04-27 13:30:00		1	2020-04-02 11:02:00	2020-04-02 12:31:00	4N-CICU	1	2020-04-02 12:31:00	4N-CICU	1	2020-05-01 05:45:00	4-SE	1	2020-04-02 13:16:00	0		ICU, Intubated	20	0	0	0	1	0	0	0	0	0	0	0	0
CVD-20-658	COVID	Patient_23_disease	184850.1	2020-04-04 06:04:00	EDTA Plasma	CVD-20-658	Yes	FYI - Confirmed	Female	88	Non-Hispanic	White	Former Smoker		20.45	61	1731.93	3	2020-04-02	2020-04-21 10:55:00	2020-04-02	1	2020-04-01 23:43:00	2020-04-02 02:19:00	7S-RICU	1	2020-04-02 02:19:00	7S-RICU	1	2020-04-28 12:47:00	8-NW	1	2020-04-05 15:39:00	1	2020-04-16 16:43:00	ICU, Intubated	17	0	0	0	1	0	0	0	0	0	0	0	0
CVD-20-1013	COVID	Patient_24_disease	185484.1	2020-04-12 06:04:00	EDTA Plasma	CVD-20-1013	Yes	FYI - Confirmed	Female	60	Non-Hispanic	Black or African American	Former Smoker		40.83	66	4048	3	2020-04-01 14:30:00	2020-04-15 12:00:00	2020-04-01 14:30:00	1	2020-04-01 13:32:00	2020-04-01 16:47:00	MDRH 1 NORTH	1	2020-04-02 16:54:00	MDRH INTENSIVE CARE	1	2020-04-05 12:00:00	MDRH INTENSIVE CARE	1	2020-04-05 13:59:00	0		ICU, Intubated	-2	1	0	1	1	0	0	0	0	0	0	0	0
CVD-20-578	Control	Patient_17_control	184769.1	2020-04-02 04:04:00	EDTA Plasma	CVD-20-578	No	FYI - Suspected Inactive	Male	39	Hispanic	Other	Unknown				2976	2	2020-03-30 03:30:00	2020-03-31 12:10:00		1	2020-03-30 02:27:00	2020-03-30 03:58:00	7S-RICU	1	2020-03-30 03:58:00	7S-RICU	1	2020-04-02 15:09:00	5-NE	0		0		ICU, Non-intubated	-2	0	0	0	1	0	0	0	0	0	0	0	0
CVD-20-2104	COVID	Patient_102_disease	187711.5	2020-04-28 03:04:00	EDTA Plasma	CVD-20-2104	Yes	FYI - Confirmed	Male	62	Non-Hispanic	Black or African American	Current Every Day Smoker	2020-05-27	32.83	72	3873.04	5	2020-04-27 21:00:00	2020-05-27 17:30:00	2020-04-27 21:00:00	1	2020-04-27 20:30:00	2020-04-28 00:23:00	7S-RICU	1	2020-04-28 00:23:00	7S-RICU	1	2020-05-27 21:45:00	5-NW	0		0		ICU, Non-intubated	12	0	0	1	1	0	1	0	0	0	0	0	0
CVD-20-1164	COVID	Patient_31_disease	185780.1	2020-04-14 11:04:00	EDTA Plasma	CVD-20-1164	Yes	FYI - Confirmed	Male	69	Non-Hispanic	White	Current Every Day Smoker		15.66	68	1648	11	2020-04-06 13:00:00	2020-06-04 18:51:00	2020-04-06 13:00:00	1	2020-04-06 10:26:00	2020-04-06 13:49:00	7-SE	0			1	2020-05-05 17:41:00	5-SE	0		0		Admitted, Non-ICU	35	0	0	0	1	1	0	0	0	1	0	0	0
CVD-20-1278	Control	Patient_112_control	186016.1	2020-04-16 04:04:00	EDTA Plasma	CVD-20-1278	No	FYI - Suspected Inactive	Male	97	Non-Hispanic	White	Never Smoker	2020-05-17	21.5	69	2329.6	3	2020-04-14 13:25:00	2020-04-27 18:15:00		1	2020-04-14 12:04:00	2020-04-14 20:21:00	6-NE	1	2020-05-16 16:21:00	5N-SICU	1	2020-05-17 18:32:00	5N-SICU	0		0		ICU, Non-intubated	41	0	1	0	1	1	0	0	0	0	0	0	0
CVD-20-698	Control	Patient_33_control	184890.1	2020-04-06 00:04:00	EDTA Plasma	CVD-20-698	No	FYI - Suspected Inactive	Female	41	Non-Hispanic	Asian	Former Smoker	2020-05-08	19.83	64	1848.34	3	2020-04-03 11:00:00	2020-04-30 13:38:00		0				0			0			0		0		Not Admitted	30	0	0	0	1	0	0	0	0	0	0	0	0
CVD-20-1135	COVID	Patient_42_disease	185717.1	2020-04-14 05:04:00	EDTA Plasma	CVD-20-1135	Yes	FYI - Confirmed	Female	93	Non-Hispanic	White	Unknown		31.05	64	2888	6	2020-04-10 17:24:00	2020-04-21 12:08:00	2020-04-10 17:24:00	1	2020-04-10 16:59:00	2020-04-10 19:52:00	5-NW	0			1	2020-04-24 15:17:00	5-SE	0		0		Admitted, Non-ICU	20	0	1	0	1	1	0	0	0	0	0	0	0
CVD-20-760	Control	Patient_39_control	185009.1	2020-04-06 07:04:00	EDTA Plasma	CVD-20-760	No	FYI - Suspected Inactive	Male	41	Non-Hispanic	White	Never Smoker		22.55	75	2880	2	2020-03-30 15:27:00	2020-03-31 15:40:00		0				0			0			0		0		Not Admitted	24	0	0	0	0	0	0	0	0	0	0	0	0
CVD-20-461	Control	Patient_11_control	184638.1	2020-03-28 05:03:00	EDTA Plasma	CVD-20-461	No	FYI - Suspected Inactive	Male	74	Non-Hispanic	White	Never Smoker		22.41	66	2222.24	2	2020-03-16 03:05:00	2020-03-25 15:04:00		1	2020-03-16 00:19:00	2020-03-16 05:55:00	7S-RICU	1	2020-03-16 05:55:00	7S-RICU	1	2020-03-21 12:50:00	5-NW	0		0		ICU, Non-intubated	41	1	0	1	1	0	1	0	0	1	0	0	0
CVD-20-606	COVID	Patient_22_disease	184797.1	2020-04-04 07:04:00	EDTA Plasma	CVD-20-606	Yes	FYI - Confirmed	Male	92	Non-Hispanic	White	Never Smoker		20.36	65	1957.68	7	2020-03-31 22:30:00	2020-06-05 16:58:00	2020-03-31 22:30:00	1	2020-03-31 22:15:00	2020-04-01 01:13:00	5-NE	0			1	2020-04-20 14:52:00	7-SE	0		0		Admitted, Non-ICU	18	0	0	0	0	0	0	0	0	0	0	0	0
CVD-20-414	COVID	Patient_14_disease	184591.1	2020-03-28 03:03:00	EDTA Plasma	CVD-20-414	Yes	FYI - Confirmed	Male	71	Non-Hispanic	White	Never Smoker		23.85	71	2730.18	1	2020-03-27	2020-03-27	2020-03-27	1	2020-03-27 16:40:00	2020-03-27 19:45:00	7N-MICU	1	2020-03-27 19:45:00	7N-MICU	1	2020-03-31 12:32:00	7-SE	0		0		ICU, Non-intubated	28	1	1	0	1	0	0	0	0	0	0	0	0
CVD-20-2807	COVID	Patient_120_disease	189070.5	2020-05-07 06:05:00	EDTA Plasma	CVD-20-2807	Yes	FYI - Confirmed	Female	65	Hispanic	White	Light Tobacco Smoker		35.96	63	3248	13	2020-05-05 20:00:00	2020-07-17 20:00:00	2020-05-05 20:00:00	1	2020-05-05 19:15:00	2020-05-05 22:14:00	5-NW	1	2020-05-08 14:56:00	7N-MICU	1	2020-06-16 17:06:00	5-SW	0		0		ICU, Non-intubated	13	1	1	1	1	1	0	0	0	0	0	0	0
CVD-20-2956	COVID	Patient_118_disease	189821.5	2020-05-09 05:05:00	EDTA Plasma	CVD-20-2956	Yes	FYI - Confirmed	Female	73	Hispanic	White	Unknown		24.59	64.961	2356.28	6	2020-05-05 23:00:00	2020-06-15 12:23:00	2020-05-05 23:00:00	1	2020-05-05 22:36:00	2020-05-06 03:06:00	4N-CICU	1	2020-05-06 03:06:00	4N-CICU	1	2020-06-16 11:42:00	5-SE	0		0		ICU, Non-intubated	30	0	0	0	0	1	0	0	0	0	0	0	0
CVD-20-2627	COVID	Patient_117_disease	188767.5	2020-05-04 08:05:00	EDTA Plasma	CVD-20-2627	Yes	FYI - Confirmed	Male	83	Non-Hispanic	White	Never Smoker		17.7	72	2088.2	4	2020-05-03 10:53:00	2020-05-11 16:00:00	2020-05-03 10:53:00	1	2020-05-03 10:22:00	2020-05-03 13:44:00	5-NE	0			1	2020-05-14 18:48:00	5-NE	0		0		Admitted, Non-ICU	15	0	1	0	1	1	0	0	0	0	0	0	0
CVD-20-493	COVID	Patient_17_disease	184671.1	2020-03-31 05:03:00	EDTA Plasma	CVD-20-493	Yes	FYI - Confirmed	Male	66	Non-Hispanic	Black or African American	Former Smoker		28.77	73	3481.5	6	2020-03-24 10:00:00	2020-04-28 12:40:00	2020-03-24 10:00:00	1	2020-03-24 09:48:00	2020-03-24 11:15:00	7S-RICU	1	2020-03-24 11:15:00	7S-RICU	1	2020-05-01 13:56:00	7S-RICU	1	2020-03-24 15:15:00	0		ICU, Intubated	23	0	0	1	1	0	1	0	0	0	0	0	0
CVD-20-1168	COVID	Patient_44_disease	185788.1	2020-04-14 07:04:00	EDTA Plasma	CVD-20-1168	Yes	FYI - Confirmed	Male	90	Non-Hispanic	White	Unknown	2020-05-09	27.02	69	2924.8	5	2020-04-06 00:18:00	2020-05-03 00:40:00	2020-04-06 00:18:00	1	2020-04-06 00:01:00	2020-04-06 01:59:00	7-SW	0			1	2020-05-09 21:02:00	5-NW	0		0		Admitted, Non-ICU	45	0	1	0	1	1	0	0	0	0	0	0	0
CVD-20-475	COVID	Patient_16_disease	184653.1	2020-03-30 06:03:00	EDTA Plasma	CVD-20-475	Yes	FYI - Confirmed	Male	73	Non-Hispanic	White	Never Smoker		22.04	71	2529.12	5	2020-03-29 13:28:00	2020-04-22 10:32:00	2020-03-29 13:28:00	1	2020-03-29 13:08:00	2020-03-29 14:30:00	7S-RICU	1	2020-03-29 14:30:00	7S-RICU	1	2020-04-24 13:39:00	5-NE	1	2020-03-29 18:26:00	1	2020-04-10 16:31:00	ICU, Intubated	12	0	0	0	1	0	0	0	0	0	0	0	0
CVD-20-742	COVID	Patient_29_disease	184975.1	2020-04-06 06:04:00	EDTA Plasma	CVD-20-742	Yes	FYI - Confirmed	Male	79	Non-Hispanic	White	Former Smoker		23.89	66	2368	1	2020-04-02 13:06:00	2020-04-02 13:06:00	2020-04-02 13:06:00	1	2020-04-02 11:57:00	2020-04-02 14:12:00	5-NE	0			1	2020-04-12 11:00:00	5-NE	0		0		Admitted, Non-ICU	17	0	0	0	1	0	0	0	0	0	0	0	0
CVD-20-2692	COVID	Patient_114_disease	188884.5	2020-05-06 05:05:00	EDTA Plasma	CVD-20-2692	Yes	FYI - Confirmed	Male	82	Non-Hispanic	Black or African American	Never Smoker		22.67	70	2528	7	2020-05-01 10:50:00	2020-05-22 09:30:00	2020-05-01 10:50:00	1	2020-05-01 10:40:00	2020-05-01 15:24:00	5-NE	0			1	2020-05-24 16:45:00	5-NW	0		0		Admitted, Non-ICU	19	0	0	0	1	0	0	0	0	0	0	0	0
CVD-20-2519	COVID	Patient_114_disease	188551.1	2020-05-03 07:05:00	EDTA Plasma	CVD-20-2519	Yes	FYI - Confirmed	Male	82	Non-Hispanic	Black or African American	Never Smoker		22.67	70	2528	7	2020-05-01 10:50:00	2020-05-22 09:30:00	2020-05-01 10:50:00	1	2020-05-01 10:40:00	2020-05-01 15:24:00	5-NE	0			1	2020-05-24 16:45:00	5-NW	0		0		Admitted, Non-ICU	19	0	0	0	1	0	0	0	0	0	0	0	0
CVD-20-2481	COVID	Patient_93_disease	188461.5	2020-05-04 05:05:00	EDTA Plasma	CVD-20-2481	Yes	FYI - Confirmed	Female	71	Non-Hispanic	Other	Never Smoker	2020-06-06	27.44	60	2248	7	2020-03-31 21:45:00	2020-05-07 13:00:00	2020-03-31 21:45:00	1	2020-03-31 21:32:00	2020-04-01 00:49:00	7-SW	1	2020-04-02 02:23:00	7N-MICU	1	2020-06-06 18:55:00	3S-UNIV	1	2020-04-02 19:02:00	0		ICU, Intubated	18	0	1	0	0	0	0	0	0	0	0	0	0
CVD-20-360	Control	Patient_1_control	184537.1	2020-03-23 04:03:00	EDTA Plasma	CVD-20-360	No	FYI - Suspected Inactive	Female	78	Non-Hispanic	Black or African American	Never Smoker		30.88	66	3061.75	3	2020-03-20 03:00:00	2020-03-22 00:01:00		1	2020-03-19 21:49:00	2020-03-20 02:15:00	7N-MICU	1	2020-03-20 02:15:00	7N-MICU	1	2020-03-29 15:50:00	5-SE	0		0		ICU, Non-intubated	36	0	1	1	1	1	0	0	0	0	0	0	0
CVD-20-405	COVID	Patient_12_disease	184582.1	2020-03-28 06:03:00	EDTA Plasma	CVD-20-405	Yes	FYI - Confirmed	Male	33	Non-Hispanic	Other	Never Smoker		33.79	79	4800	1	2020-03-27 02:03:00	2020-03-27 02:03:00	2020-03-27 02:03:00	1	2020-03-26 22:44:00	2020-03-27 02:12:00	7-SE	0			1	2020-03-31 19:17:00	7-SE	0		0		Admitted, Non-ICU	7	0	0	1	0	0	1	0	0	0	0	0	0
CVD-20-2919	COVID	Patient_119_disease	189570.3		EDTA Plasma	CVD-20-2919	Yes	FYI - Confirmed	Female	70	Non-Hispanic	Black or African American	Current Every Day Smoker	2020-05-21	18.51	61	1568	4	2020-04-23 09:06:00	2020-05-13 12:25:00	2020-05-05 11:20:00	1	2020-04-22 20:09:00	2020-04-22 22:24:00	3-N	0			1	2020-04-26 19:45:00	5-SW	0		0		Admitted, Non-ICU	18	0	1	0	1	0	0	0	0	0	0	0	0
CVD-20-1064	Control	Patient_54_control	185546.1	2020-04-13 18:04:00	EDTA Plasma	CVD-20-1064	No	FYI - Suspected Inactive	Female	63	Non-Hispanic	Other	Never Smoker	2020-05-18	30.36	62	2656	3	2020-04-03 10:14:00	2020-04-30 13:25:00		0				0			0			0		0		Not Admitted	45	0	0	0	0	1	1	0	0	0	0	0	0
CVD-20-1814	COVID	Patient_91_disease	187124.1	2020-04-22 07:04:00	EDTA Plasma	CVD-20-1814	Yes	FYI - Confirmed	Female	97	Non-Hispanic	White	Former Smoker	2020-05-02	19.13	65	1840	2	2020-04-20 02:30:00	2020-04-28 14:52:00	2020-04-20 02:30:00	1	2020-04-20 03:33:00	2020-04-20 07:50:00	7-SE	0			1	2020-05-02 07:07:00	5-NW	0		0		Admitted, Non-ICU	34	0	0	0	1	1	1	0	0	0	0	0	0
CVD-20-706	Control	Patient_36_control	184898.1	2020-04-05 17:04:00	EDTA Plasma	CVD-20-706	No	FYI - Suspected Inactive	Female	81	Non-Hispanic	Native Hawaiian or Other Pacific Islander	Never Smoker	2020-04-07	31.25	62.992	2821.89	2	2020-03-31 13:48:00	2020-04-02 12:00:00		0				0			0			0		0		Not Admitted	43	0	1	1	1	1	1	0	0	0	0	0	0
CVD-20-736	COVID	Patient_28_disease	184961.1	2020-04-06 06:04:00	EDTA Plasma	CVD-20-736	Yes	FYI - Confirmed	Male	74	Non-Hispanic	Black or African American	Never Smoker		27.02	77.165	3643.76	5	2020-03-25 12:58:00	2020-04-20 15:15:00	2020-03-25 12:58:00	1	2020-03-23 17:05:00	2020-03-23 21:28:00	MDRH 1 SOUTH	1	2020-03-28 04:06:00	MDRH INTENSIVE CARE	1	2020-04-01 15:45:00	MDRH INTENSIVE CARE	1	2020-04-01 23:02:00	0		ICU, Intubated	29	0	1	0	1	0	0	0	0	0	0	0	0
CVD-20-582	Control	Patient_18_control	184771.1	2020-04-02 04:04:00	EDTA Plasma	CVD-20-582	No	FYI - Suspected Inactive	Male	91	Non-Hispanic	White	Unknown		25.5	67	2604.8	2	2020-03-29 21:55:00	2020-03-30 21:25:00		1	2020-03-29 13:50:00	2020-03-29 22:24:00	4N-CICU	1	2020-03-29 22:24:00	4N-CICU	1	2020-04-04 15:44:00	6-NE	0		0		ICU, Non-intubated	27	0	1	0	1	1	0	0	0	0	0	0	0
CVD-20-725	COVID	Patient_27_disease	184938.1	2020-04-06 07:04:00	EDTA Plasma	CVD-20-725	Yes	FYI - Confirmed	Male	72	Hispanic	Black or African American	Former Smoker		32.42	74	4056.46	5	2020-04-02	2020-04-16 15:36:00	2020-04-02	1	2020-04-02 00:06:00	2020-04-02 03:13:00	7-SE	0			1	2020-04-18 16:39:00	5-SE	0		0		Admitted, Non-ICU	27	1	1	1	1	0	1	0	0	0	1	0	0
CVD-20-1128	COVID	Patient_40_disease	185702.1	2020-04-14 05:04:00	EDTA Plasma	CVD-20-1128	Yes	FYI - Confirmed	Male	92	Non-Hispanic	White	Former Smoker				2296	3	2020-04-05 07:52:00	2020-04-12 06:00:00	2020-04-05 07:52:00	1	2020-04-05 07:43:00	2020-04-05 09:43:00	7-SE	0			1	2020-04-16 16:59:00	4-NW	0		0		Admitted, Non-ICU	27	0	0	0	1	1	0	0	0	0	0	0	0
CVD-20-873	COVID	Patient_26_disease	185222.1	2020-04-08 11:04:00	EDTA Plasma	CVD-20-873	Yes	FYI - Confirmed	Male	90	Non-Hispanic	White	Former Smoker		14.44	67	1472	11	2020-04-01 17:55:00	2020-06-06 12:30:00	2020-04-01 17:55:00	1	2020-04-01 17:38:00	2020-04-01 20:11:00	7-SE	1	2020-04-15 17:57:00	7S-RICU	1	2020-05-19 18:11:00	5-SE	0		0		ICU, Non-intubated	36	0	0	0	1	1	0	0	0	0	0	0	0
[truncated: 86 more columns]

## Sheet: Source_ID_Plasma_Plate2
Biobank Number	Status	Patient corrected	Child Specimen Number	Specimen Receive Date and Time	Specimen Type	BB#	detection	COVID19 Status	Patient Sex	Patient Age	Patient Ethnicity	Patient First Race	Patient Smoking Status	Patient Death Date	BMI (Calculated)	Height	Weight	num_cov_tests_result	first_cov_test	last_cov_test	first_pos_cov_test	admit	admit_ed_date	admit_dept_date	admit_dept	icu	icu_date	icu_dept	discharge	discharge_date	discharge_dept	intubated	intubation_date	extubated	extubation_date	covid_illness_severity	elix_vanWalraven	prediabetes	Diabetes	Obesity	Hypertension	Heart_failure	COPD	crohn_disease	ulcerative_colitis	other_gastro_colitis	NAFLD	NASH	blood_bone_cancer
CVD-20-1384	COVID	Patient_53_disease	186242.1	2020-04-18 06:04:00	EDTA Plasma	CVD-20-1384	Yes	FYI - Confirmed	Female	98	Non-Hispanic	White	Never Smoker	2020-05-13	17.98	62	1573.2	9	2020-04-02 21:30:00	2020-05-08 08:17:00	2020-04-02 21:30:00	1	2020-04-02 21:22:00	2020-04-02 23:07:00	5-NW	0			1	2020-04-29 22:02:00	7-SW	0		0		Admitted, Non-ICU	29	0	1	0	1	1	0	0	0	0	0	0	0
CVD-20-1784	COVID	Patient_81_disease	187063.1	2020-04-23 04:04:00	EDTA Plasma	CVD-20-1784	Yes	FYI - Confirmed	Female	89	Non-Hispanic	White	Former Smoker	2020-06-28	24.25	63	2222.24	13	2020-04-12 10:14:00	2020-05-29 14:30:00	2020-04-18 13:15:00	1	2020-04-12 09:30:00	2020-04-12 17:05:00	5-OR	1	2020-04-12 22:45:00	7S-RICU	1	2020-06-25 12:41:00	6-SW	1	2020-04-13 08:51:00	0		ICU, Intubated	45	0	0	0	1	1	1	0	0	1	0	0	0
CVD-20-1082	Control	Patient_63_control	185581.1	2020-04-13 11:04:00	EDTA Plasma	CVD-20-1082	No	FYI - Suspected Inactive	Male	57	Non-Hispanic	Black or African American	Current Every Day Smoker		37.92	66	4144	2	2020-04-11 16:10:00	2020-04-12 17:00:00		1	2020-04-11 12:13:00	2020-04-11 17:27:00	5-NE	0			1	2020-04-14 14:07:00	4-SE	0		0		Admitted, Non-ICU	19	0	0	1	0	1	1	0	0	0	0	0	0
CVD-20-1058	COVID	Patient_50_disease	185665.1	2020-04-13 07:04:00	EDTA Plasma	CVD-20-1058	Yes	FYI - Confirmed	Female	83	Non-Hispanic	Black or African American	Former Smoker		33.12	63	2941.82	2	2020-04-03 20:39:00	2020-04-13 10:28:00	2020-04-03 20:39:00	1	2020-04-03 20:01:00	2020-04-03 21:58:00	5-NE	0			1	2020-04-15 07:00:00	7-SW	0		0		Admitted, Non-ICU	38	1	1	0	1	1	0	0	0	0	0	0	0
CVD-20-2486	COVID	Patient_109_disease			EDTA Plasma	CVD-20-2486	Yes	FYI - Confirmed	Female	66	Non-Hispanic	White	Never Smoker	2020-05-10	32.41	67	3305.14	3	2020-04-25 13:00:00	2020-05-05 13:56:00	2020-04-25 13:00:00	1	2020-04-25 12:36:00	2020-04-25 15:03:00	MDRH INTENSIVE CARE	1	2020-04-25 15:03:00	MDRH INTENSIVE CARE	1	2020-04-30 20:30:00	MDRH INTENSIVE CARE	0		0		ICU, Non-intubated	20	0	0	1	0	0	0	0	0	0	0	1	0
CVD-20-399	COVID	Patient_9_disease	184576.1	2020-03-28 06:03:00	EDTA Plasma	CVD-20-399	Yes	FYI - Confirmed	Male	85	Non-Hispanic	White	Former Smoker		24.01	72	2832.47	4	2020-03-19 13:35:00	2020-03-31 15:00:00	2020-03-19 13:35:00	1	2020-03-24 11:53:00	2020-03-24 16:04:00	7S-RICU	1	2020-03-24 16:04:00	7S-RICU	1	2020-04-06 11:03:00	5-NW	1	2020-03-26 03:00:00	1	2020-03-30 13:25:00	ICU, Intubated	36	0	0	0	1	1	1	0	0	0	1	0	0
CVD-20-621	Control	Patient_22_control	184812.1	2020-04-05 06:04:00	EDTA Plasma	CVD-20-621	No	FYI - Suspected Inactive	Female	83	Non-Hispanic	White	Never Smoker		30.14	62	2631.41	3	2020-04-02 14:04:00	2020-06-13 11:24:00		1	2020-04-02 13:04:00	2020-04-02 18:02:00	7S-RICU	1	2020-04-02 18:02:00	7S-RICU	1	2020-04-08 14:11:00	8-SE	0		0		ICU, Non-intubated	37	0	1	1	1	1	0	0	0	0	1	1	0
CVD-20-1887	COVID	Patient_91_disease	187303.1	2020-04-26 06:04:00	EDTA Plasma	CVD-20-1887	Yes	FYI - Confirmed	Female	97	Non-Hispanic	White	Former Smoker	2020-05-02	19.13	65	1840	2	2020-04-20 02:30:00	2020-04-28 14:52:00	2020-04-20 02:30:00	1	2020-04-20 03:33:00	2020-04-20 07:50:00	7-SE	0			1	2020-05-02 07:07:00	5-NW	0		0		Admitted, Non-ICU	34	0	0	0	1	1	1	0	0	0	0	0	0
CVD-20-1055	COVID	Patient_48_disease	185659.1	2020-04-13 07:04:00	EDTA Plasma	CVD-20-1055	Yes	FYI - Confirmed	Male	92	Non-Hispanic	Black or African American	Never Smoker	2020-04-17	24.43	67	2520	1	2020-04-11 19:00:00	2020-04-11 19:00:00	2020-04-11 19:00:00	1	2020-04-11 18:51:00	2020-04-11 22:27:00	5-NW	0			1	2020-04-17 17:15:00	5-NW	0		0		Admitted, Non-ICU	27	0	1	0	1	1	0	0	0	0	0	0	0
CVD-20-1415	COVID	Patient_71_disease	186309.1	2020-04-17 18:04:00	EDTA Plasma	CVD-20-1415	Yes	FYI - Confirmed	Female	96	Non-Hispanic	White	Never Smoker	2020-04-26	21.54	61	1824	1	2020-04-15 12:20:00	2020-04-15 12:20:00	2020-04-15 12:20:00	1	2020-04-15 11:44:00	2020-04-15 14:28:00	5-NE	0			1	2020-04-26 11:20:00	5-NE	0		0		Admitted, Non-ICU	25	0	1	0	0	1	1	0	0	0	0	0	0
CVD-20-860	Control	Patient_48_control	185208.1	2020-04-05 10:04:00	EDTA Plasma	CVD-20-860	No	FYI - Suspected Inactive	Male	41	Non-Hispanic	White	Unknown		21.97	67	2240	1	2020-04-02 20:53:00	2020-04-02 20:53:00		1	2020-04-02 20:39:00	2020-04-02 23:43:00	7-SE	0			1	2020-04-08 10:39:00	7-NW	0		0		Admitted, Non-ICU	-1	0	1	0	0	0	0	0	0	0	0	0	0
CVD-20-1065	Control	Patient_55_control	185548.1	2020-04-13 18:04:00	EDTA Plasma	CVD-20-1065	No	FYI - Suspected Inactive	Male	65	Non-Hispanic	White	Former Smoker		21.28	66	2292.78	3	2020-04-12 00:55:00	2020-04-15 17:10:00		1	2020-04-12 00:22:00	2020-04-12 05:00:00	7N-MICU	1	2020-04-12 05:00:00	7N-MICU	1	2020-04-22 18:42:00	6-SE	1	2020-04-12 00:54:00	1	2020-04-16 03:23:00	ICU, Intubated	44	0	1	0	1	1	0	0	0	0	0	0	1
CVD-20-1347	COVID	Patient_55_disease	186170.1	2020-04-19 05:04:00	EDTA Plasma	CVD-20-1347	Yes	FYI - Confirmed	Male	92	Non-Hispanic	White	Former Smoker	2020-05-08	13.13	73	1592	2	2020-04-14 13:20:00	2020-04-29 09:36:00	2020-04-14 13:20:00	1	2020-04-12 15:59:00	2020-04-12 18:59:00	7-SE	0			1	2020-05-08 21:36:00	5-NW	0		0		Admitted, Non-ICU	27	1	0	0	1	0	0	0	0	0	0	0	0
CVD-20-1091	Control	Patient_69_control	185601.1	2020-04-13 08:04:00	EDTA Plasma	CVD-20-1091	No	FYI - Suspected Inactive	Female	79	Non-Hispanic	Black or African American	Former Smoker		29.48	63	2888	4	2020-04-08 21:08:00	2020-06-10 00:04:00		1	2020-04-08 18:08:00	2020-04-08 22:46:00	5-NE	0			1	2020-04-14 16:01:00	4-SE	0		0		Admitted, Non-ICU	41	0	1	0	1	1	1	0	0	0	0	0	0
CVD-20-420	COVID	Patient_8_disease	184602.1	2020-03-27 07:03:00	EDTA Plasma	CVD-20-420	Yes	FYI - Confirmed	Male	46	Non-Hispanic	White	Unknown		46.22	74	5760	1	2020-03-26 22:30:00	2020-03-26 22:30:00	2020-03-26 22:30:00	1	2020-03-26 19:22:00	2020-03-26 22:34:00	7-SW	1	2020-03-28 11:14:00	7N-MICU	1	2020-04-02 17:32:00	5-NW	0		0		ICU, Non-intubated	8	0	0	0	1	0	0	0	0	0	0	0	0
CVD-20-887	Control	Patient_49_control	185251.1	2020-04-08 05:04:00	EDTA Plasma	CVD-20-887	No	FYI - Suspected Inactive	Female	70	Non-Hispanic	White	Current Some Day Smoker		20.32	64	1894.19	4	2020-04-01 20:30:00	2020-04-17 19:38:00		1	2020-04-01 15:45:00	2020-04-01 21:25:00	MDRH 1 SOUTH	1	2020-04-03 16:57:00	MDRH INTENSIVE CARE	1	2020-04-07 16:41:00	MDRH INTENSIVE CARE	1	2020-04-07 17:48:00	0		ICU, Intubated	23	0	0	0	1	0	0	0	0	0	0	0	0
CVD-20-1455	COVID	Patient_67_disease	186380.1	2020-04-19 13:04:00	EDTA Plasma	CVD-20-1455	Yes	FYI - Confirmed	Female	93	Non-Hispanic	White	Unknown	2020-04-28	33.28	63	3000	1	2020-04-24 17:30:00	2020-04-24 17:30:00	2020-04-24 17:30:00	1			7-SW	0			1	2020-04-29 01:39:00	7-SW	0		0		Admitted, Non-ICU	27	0	1	1	1	1	1	0	0	0	0	0	0
CVD-20-1253	COVID	Patient_56_disease	185969.1	2020-04-15 07:04:00	EDTA Plasma	CVD-20-1253	Yes	FYI - Confirmed	Female	72	Non-Hispanic	Black or African American	Light Tobacco Smoker		50.22	65	4417.6	6	2020-04-13 18:30:00	2020-05-14 18:01:00	2020-04-13 18:30:00	1	2020-04-13 18:09:00	2020-04-13 21:18:00	7-SW	1	2020-04-16 12:01:00	4N-CICU	1	2020-05-29 17:47:00	5-SE	1	2020-04-17 04:01:00	0		ICU, Intubated	18	0	1	1	1	1	1	0	0	0	0	0	0
CVD-20-577	Control	Patient_16_control	184768.1	2020-04-02 04:04:00	EDTA Plasma	CVD-20-577	No	FYI - Suspected Inactive	Female	64	Non-Hispanic	White	Never Smoker		16.62	65	1594.37	3	2020-03-31 17:56:00	2020-04-17 18:15:00		1	2020-03-31 16:23:00	2020-03-31 20:16:00	4N-CICU	1	2020-03-31 20:16:00	4N-CICU	1	2020-04-08 14:51:00	5-SE	1	2020-03-31 18:32:00	0		ICU, Intubated	22	0	1	0	1	0	0	0	0	0	0	0	0
CVD-20-573	COVID	Patient_20_disease	184764.1	2020-04-02 05:04:00	EDTA Plasma	CVD-20-573	Yes	FYI - Confirmed	Male	41	Non-Hispanic	White	Unknown	2020-07-05	26.2	77	3536	11	2020-03-30 12:15:00	2020-05-10 16:45:00	2020-04-01 11:22:00	1	2020-03-30 11:53:00	2020-03-30 14:23:00	7-SW	1	2020-03-31 02:07:00	7S-RICU	1	2020-07-05 14:05:00	8N-ICU	1	2020-04-01 05:13:00	0		ICU, Intubated	52	0	0	0	0	1	0	0	0	0	0	0	0
CVD-20-625	Control	Patient_23_control	184814.1	2020-04-05 05:04:00	EDTA Plasma	CVD-20-625	No	FYI - Suspected Inactive	Male	81	Non-Hispanic	White	Never Smoker		24.49	67	2502.4	2	2020-04-04 10:05:00	2020-04-05 11:30:00		1	2020-04-04 08:17:00	2020-04-04 10:48:00	5-NW	1	2020-04-10 12:28:00	6N-CSICU	1	2020-04-15 10:58:00	3-N	0		0		ICU, Non-intubated	39	0	0	1	1	1	0	0	0	0	0	0	1
CVD-20-1394	COVID	Patient_68_disease	186262.1	2020-04-18 05:04:00	EDTA Plasma	CVD-20-1394	Yes	FYI - Confirmed	Male	77	Non-Hispanic	Black or African American	Unknown		26.56	71	3040	7	2020-04-07	2020-05-02 17:45:00	2020-04-07	1	2020-04-10 13:24:00	2020-04-10 16:15:00	7-SE	1	2020-04-18 04:15:00	7S-RICU	1	2020-05-04 19:27:00	5-SW	1	2020-04-18 12:21:00	0		ICU, Intubated	18	0	1	0	1	0	0	0	0	0	0	0	0
CVD-20-1236	COVID	Patient_47_disease	185931.1	2020-04-15 12:04:00	EDTA Plasma	CVD-20-1236	Yes	FYI - Confirmed	Female	80	Non-Hispanic	White	Never Smoker	2020-04-28	20.6		1776	5	2020-04-07 08:40:00	2020-04-24 08:49:00	2020-04-07 08:40:00	0				0			0			0		0		Not Admitted	49	1	1	0	1	1	0	0	0	0	0	0	0
CVD-20-1359	COVID	Patient_61_disease	186194.1	2020-04-18 16:04:00	EDTA Plasma	CVD-20-1359	Yes	FYI - Confirmed	Male	55	Non-Hispanic	White	Never Smoker	2020-04-22	21.07	72	2515.01	1	2020-04-18 12:20:00	2020-04-18 12:20:00	2020-04-18 12:20:00	0				0			0			0		0		Not Admitted	41	0	1	0	1	0	0	0	0	0	0	0	0
CVD-20-2390	COVID	Patient_107_disease			EDTA Plasma	CVD-20-2390	Yes	FYI - Confirmed	Male	70	Non-Hispanic	White	Never Smoker	2020-05-12	27.24	66	2720	1	2020-04-28 17:13:00	2020-04-28 17:13:00	2020-04-28 17:13:00	1	2020-04-28 16:10:00	2020-04-28 18:17:00	5-NW	1	2020-05-02 19:30:00	4N-CICU	1	2020-05-12 16:55:00	7S-RICU	0		0		ICU, Non-intubated	11	0	0	0	0	0	0	0	0	0	0	0	1
CVD-20-1068	Control	Patient_58_control	185552.1	2020-04-13 17:04:00	EDTA Plasma	CVD-20-1068	No	FYI - Confirmed	Female	89	Non-Hispanic	White	Former Smoker	2020-06-28	24.25	63	2222.24	13	2020-04-12 10:14:00	2020-05-29 14:30:00	2020-04-18 13:15:00	1	2020-04-12 09:30:00	2020-04-12 17:05:00	5-OR	1	2020-04-12 22:45:00	7S-RICU	1	2020-06-25 12:41:00	6-SW	1	2020-04-13 08:51:00	0		ICU, Intubated	45	0	0	0	1	1	1	0	0	1	0	0	0
CVD-20-778	Control	Patient_44_control	185045.1	2020-04-06 06:04:00	EDTA Plasma	CVD-20-778	No	FYI - Suspected Inactive	Male	54	Non-Hispanic	Other	Former Smoker	2020-06-14	34.37	66.929	3504	2	2020-04-02 20:45:00	2020-06-03 06:45:00		1	2020-04-01 12:15:00	2020-04-01 16:53:00	5-SW	0			1	2020-04-09 14:55:00	5-SE	0		0		Admitted, Non-ICU	25	0	1	1	1	0	1	0	0	0	1	0	0
CVD-20-659	COVID	Patient_19_disease	184851.1	2020-04-04 06:04:00	EDTA Plasma	CVD-20-659	Yes	FYI - Confirmed	Male	58	Non-Hispanic	Black or African American	Never Smoker		37.23	71	4271.63	5	2020-03-25 10:18:00	2020-04-18 14:25:00	2020-03-25 10:18:00	0				0			0			0		0		Not Admitted	27	1	1	1	1	0	0	0	0	0	0	0	0
CVD-20-692	Control	Patient_29_control	184884.1	2020-04-06 04:04:00	EDTA Plasma	CVD-20-692	No	FYI - Suspected Inactive	Male	65	Non-Hispanic	White	Never Smoker	2020-05-12	27.09	67	2768	5	2020-04-01 08:00:00	2020-05-04 09:08:00		1	2020-04-01 07:12:00	2020-04-01 09:44:00	5-NW	1	2020-04-14 15:18:00	4N-CICU	1	2020-05-12 19:34:00	6N-CSICU	0		0		ICU, Non-intubated	41	0	1	1	1	1	1	0	0	0	0	0	0
CVD-20-695	Control	Patient_32_control	184887.1	2020-04-06 04:04:00	EDTA Plasma	CVD-20-695	No	FYI - Suspected Inactive	Male	37	Hispanic	White	Former Smoker		25.28	75	3236.8	2	2020-04-02 11:15:00	2020-07-02 12:00:00		1			AHSP 5-PREOP	0			1	2020-04-27 23:59:00	AHSP 5-PREOP	0		0		Admitted, Non-ICU	27	0	1	0	1	1	0	0	0	0	0	0	1
CVD-20-1436	COVID	Patient_75_disease	186344.1	2020-04-20 05:04:00	EDTA Plasma	CVD-20-1436	Yes	FYI - Confirmed	Female	79	Non-Hispanic	White	Never Smoker		37.35	59	3343.94	6	2020-04-19 08:15:00	2020-06-11 16:18:00	2020-04-19 08:15:00	1	2020-04-19 08:06:00	2020-04-19 09:58:00	4N-CICU	1	2020-04-19 09:58:00	4N-CICU	1	2020-06-17 12:09:00	6-SE	0		0		ICU, Non-intubated	23	0	1	1	1	1	1	0	0	0	0	0	0
CVD-20-1078	Control	Patient_62_control	185575.1	2020-04-13 12:04:00	EDTA Plasma	CVD-20-1078	No	FYI - Suspected Inactive	Female	93	Non-Hispanic	White	Former Smoker		29.15	60	2388.8	4	2020-04-08 22:35:00	2020-07-16 00:45:00		1	2020-04-27 15:01:00	2020-04-27 18:49:00	4-SW	0			1	2020-04-30 19:54:00	4-SW	0		0		Admitted, Non-ICU	45	0	1	1	1	1	1	0	0	0	0	0	0
CVD-20-702	Control	Patient_35_control	184894.1	2020-04-05 23:04:00	EDTA Plasma	CVD-20-702	No	FYI - Suspected Inactive	Male	56	Hispanic	Other	Never Smoker		19.66	70	2192	6	2020-04-02 11:25:00	2020-07-11 09:41:00		1			AHSP 5-PREOP	0			1	2020-07-13 23:59:00	AHSP 5-PREOP	0		0		Admitted, Non-ICU	46	0	1	0	0	1	1	0	0	0	0	0	0
CVD-20-2586	COVID	Patient_93_disease	188671.5	2020-05-05 06:05:00	EDTA Plasma	CVD-20-2586	Yes	FYI - Confirmed	Female	71	Non-Hispanic	Other	Never Smoker	2020-06-06	27.44	60	2248	7	2020-03-31 21:45:00	2020-05-07 13:00:00	2020-03-31 21:45:00	1	2020-03-31 21:32:00	2020-04-01 00:49:00	7-SW	1	2020-04-02 02:23:00	7N-MICU	1	2020-06-06 18:55:00	3S-UNIV	1	2020-04-02 19:02:00	0		ICU, Intubated	18	0	1	0	0	0	0	0	0	0	0	0	0
CVD-20-1774	COVID	Patient_86_disease	187047.1	2020-04-23 05:04:00	EDTA Plasma	CVD-20-1774	Yes	FYI - Confirmed	Male	46	Non-Hispanic	Asian	Former Smoker		26.45	68	2784	8	2020-04-15 09:49:00	2020-04-21 23:50:00	2020-04-21 23:10:00	1	2020-04-20 15:35:00	2020-04-20 17:57:00	7-SW	1	2020-04-21 18:44:00	7N-MICU	1	2020-05-01 14:03:00	7-SW	0		0		ICU, Non-intubated	-2	0	0	0	0	0	0	0	0	0	0	0	0
CVD-20-398	COVID	Patient_8_disease	184575.1	2020-03-28 07:03:00	EDTA Plasma	CVD-20-398	Yes	FYI - Confirmed	Male	46	Non-Hispanic	White	Unknown		46.22	74	5760	1	2020-03-26 22:30:00	2020-03-26 22:30:00	2020-03-26 22:30:00	1	2020-03-26 19:22:00	2020-03-26 22:34:00	7-SW	1	2020-03-28 11:14:00	7N-MICU	1	2020-04-02 17:32:00	5-NW	0		0		ICU, Non-intubated	8	0	0	0	1	0	0	0	0	0	0	0	0
CVD-20-1462	COVID	Patient_66_disease	186394.1	2020-04-19 11:04:00	EDTA Plasma	CVD-20-1462	Yes	FYI - Confirmed	Male	66	Non-Hispanic	White	Unknown	2020-05-01	16.23	67	1506.18	3	2020-04-15 16:10:00	2020-04-22 11:30:00		1	2020-04-15 15:33:00	2020-04-15 20:33:00	5N-SICU	1	2020-04-15 20:33:00	5N-SICU	1	2020-04-29 13:22:00	6-NE	0		0		ICU, Non-intubated	38	0	1	0	1	0	0	0	0	0	0	0	0
CVD-20-757	Control	Patient_38_control	185003.1	2020-04-06 10:04:00	EDTA Plasma	CVD-20-757	No	FYI - Suspected Inactive	Female	57	Non-Hispanic	Black or African American	Never Smoker		15.72	65	1512	4	2020-04-03 00:20:00	2020-06-01 21:50:00		1	2020-04-02 23:42:00	2020-04-03 02:34:00	5-NE	1	2020-04-06 19:08:00	5N-SICU	1	2020-05-05 01:35:00	7-NW	1	2020-04-06 20:35:00	0		ICU, Intubated	34	0	1	0	1	1	0	0	0	0	0	0	0
CVD-20-417	COVID	Patient_11_disease	184594.1	2020-03-27 11:03:00	EDTA Plasma	CVD-20-417	Yes	FYI - Confirmed	Male	62	Non-Hispanic	White	Never Smoker		35.25	74	4393.6	4	2020-03-26 22:30:00	2020-07-16 13:38:00	2020-03-26 22:30:00	1			5-NE	0			1	2020-04-06 15:40:00	5-NE	0		0		Admitted, Non-ICU	47	1	1	1	1	1	0	0	0	0	0	0	0
CVD-20-389	COVID	Patient_7_disease	184566.1	2020-03-30 05:03:00	EDTA Plasma	CVD-20-389	Yes	FYI - Confirmed	Male	44	Non-Hispanic	White	Never Smoker		32.94	74	4096	7	2020-03-26 22:30:00	2020-04-20 09:30:00	2020-03-26 22:30:00	1	2020-03-26 19:06:00	2020-03-26 21:21:00	7-SW	1	2020-03-27 17:21:00	7N-MICU	1	2020-04-23 13:02:00	7-NE	1	2020-03-28 20:01:00	1	2020-04-07 14:03:00	ICU, Intubated	16	0	1	0	1	0	0	0	0	0	0	0	0
CVD-20-1993	COVID	Patient_94_disease	187486.3	2020-04-27 06:04:00	EDTA Plasma	CVD-20-1993	Yes	FYI - Confirmed	Male	59	Hispanic	White	Never Smoker	2020-05-27	24.21	66	2400	5	2020-04-20 09:19:00	2020-05-23 19:11:00	2020-04-20 09:19:00	1	2020-04-20 08:46:00	2020-04-20 11:56:00	5-NW	1	2020-04-21 09:33:00	7S-RICU	1	2020-05-27 23:09:00	7S-RICU	0		0		ICU, Non-intubated	12	0	0	0	0	0	0	0	0	0	0	0	0
CVD-20-1580	COVID	Patient_83_disease	186618.1	2020-04-21 04:04:00	EDTA Plasma	CVD-20-1580	Yes	FYI - Confirmed	Male	77	Non-Hispanic	White	Former Smoker		37.44	66	3712	6	2020-04-20 14:37:00	2020-05-19 06:10:00	2020-04-20 14:37:00	1	2020-04-20 14:23:00	2020-04-20 17:22:00	7-SE	1	2020-04-24 03:45:00	7N-MICU	1	2020-05-21 17:16:00	5-NW	0		0		ICU, Non-intubated	25	0	1	1	1	1	1	0	0	0	0	0	0
CVD-20-1772	COVID	Patient_85_disease	187041.1	2020-04-23 06:04:00	EDTA Plasma	CVD-20-1772	Yes	FYI - Confirmed	Male	89	Non-Hispanic	White	Former Smoker	2020-05-03	20.61	70	2432	1	2020-04-21 12:33:00	2020-04-21 12:33:00	2020-04-21 12:33:00	1	2020-04-21 11:28:00	2020-04-21 16:13:00	5-NE	1	2020-04-23 18:36:00	4N-CICU	1	2020-05-03 12:01:00	5-NW	0		0		ICU, Non-intubated	46	1	1	0	1	1	1	0	0	0	0	0	0
CVD-20-1249	COVID	Patient_38_disease	185961.1	2020-04-15 07:04:00	EDTA Plasma	CVD-20-1249	Yes	FYI - Confirmed	Male	60	Non-Hispanic	Black or African American	Former Smoker	2020-04-20	35.62	73	4903.03	1	2020-04-11 09:14:00	2020-04-11 09:14:00	2020-04-11 09:14:00	1	2020-04-11 08:41:00	2020-04-11 11:04:00	7N-MICU	1	2020-04-11 11:04:00	7N-MICU	1	2020-04-20 15:42:00	5-NE	0		0		ICU, Non-intubated	13	0	1	1	1	1	1	0	0	0	0	0	0
CVD-20-1404	COVID	Patient_69_disease	186286.1	2020-04-18 05:04:00	EDTA Plasma	CVD-20-1404	Yes	FYI - Confirmed	Male	84	Non-Hispanic	White	Never Smoker		24.64	69.6	2716.07	9	2020-04-02 18:40:00	2020-06-30 22:28:00	2020-04-02 18:40:00	1	2020-04-02 18:01:00	2020-04-02 20:35:00	MDRH 1 SOUTH	1	2020-04-08 06:05:00	MDRH INTENSIVE CARE	1	2020-04-13 19:05:00	MDRH INTENSIVE CARE	1	2020-04-13 21:23:00	0		ICU, Intubated	5	0	0	0	1	0	0	0	0	0	0	0	0
CVD-20-380	COVID	Patient_5_disease	184556.1	2020-03-29 07:03:00	EDTA Plasma	CVD-20-380	Yes	FYI - Confirmed	Female	77	Non-Hispanic	White	Never Smoker		19.74	63.78	1824	10	2020-03-23 21:35:00	2020-06-23 17:05:00	2020-03-23 21:35:00	1	2020-03-23 20:51:00	2020-03-24 02:34:00	7-SE	0			1	2020-04-06 17:07:00	7-SE	0		0		Admitted, Non-ICU	47	0	1	0	1	1	0	0	0	0	0	0	0
CVD-20-343	COVID	Patient_1_disease	184498.1	2020-03-24 06:03:00	EDTA Plasma	CVD-20-343	Yes	FYI - Confirmed	Female	43	Non-Hispanic	Black or African American	Former Smoker		44.73	63	4031.77	7	2020-03-21 15:01:00	2020-04-10 13:00:00	2020-03-21 15:01:00	0				0			0			0		0		Not Admitted	14	0	0	1	1	1	0	0	0	0	0	0	0
CVD-20-1343	COVID	Patient_59_disease	186162.1	2020-04-19 05:04:00	EDTA Plasma	CVD-20-1343	Yes	FYI - Confirmed	Male	43	Hispanic	Other	Unknown		22.26	60	2014.12	5	2020-04-17 15:55:00	2020-04-28 13:30:00	2020-04-17 15:55:00	1	2020-04-17 15:39:00	2020-04-17 18:28:00	7N-MICU	1	2020-04-17 18:28:00	7N-MICU	1	2020-05-01 15:45:00	5-NW	1	2020-04-17 17:57:00	0		ICU, Intubated	32	0	0	0	1	1	0	0	0	0	0	0	0
CVD-20-416	COVID	Patient_13_disease	184593.1	2020-03-27 18:03:00	EDTA Plasma	CVD-20-416	Yes	FYI - Confirmed	Male	56	Non-Hispanic	Black or African American	Never Smoker		39.2	69	4248	6	2020-03-25 10:18:00	2020-04-15 14:00:00	2020-03-25 10:18:00	0				0			0			0		0		Not Admitted	26	0	1	1	1	1	0	0	0	0	0	0	0
CVD-20-781	Control	Patient_45_control	185052.1	2020-04-06 06:04:00	EDTA Plasma	CVD-20-781	No	FYI - Suspected Inactive	Male	41	Non-Hispanic	White	Former Smoker		18.86	82	2880	5	2020-04-03 16:40:00	2020-07-08 15:22:00		1	2020-04-03 16:02:00	2020-04-03 20:30:00	7-SW	0			1	2020-04-11 17:50:00	5-SE	0		0		Admitted, Non-ICU	27	0	0	0	1	0	0	0	0	0	1	0	0
CVD-20-768	Control	Patient_43_control	185025.1	2020-04-06 06:04:00	EDTA Plasma	CVD-20-768	No	FYI - Suspected Inactive	Male	68	Non-Hispanic	White	Never Smoker		33.42	68	3516.78	1	2020-03-15 12:18:00	2020-03-15 12:18:00		1		2020-03-28 16:46:00	6N-CSICU	1	2020-03-28 16:46:00	6S-CSICU	1	2020-04-13 14:38:00	6-SW	0		0		ICU, Non-intubated	44	0	1	1	1	1	0	0	0	1	0	0	0
CVD-20-1798	COVID	Patient_81_disease	187098.1	2020-04-22 13:04:00	EDTA Plasma	CVD-20-1798	Yes	FYI - Confirmed	Female	89	Non-Hispanic	White	Former Smoker	2020-06-28	24.25	63	2222.24	13	2020-04-12 10:14:00	2020-05-29 14:30:00	2020-04-18 13:15:00	1	2020-04-12 09:30:00	2020-04-12 17:05:00	5-OR	1	2020-04-12 22:45:00	7S-RICU	1	2020-06-25 12:41:00	6-SW	1	2020-04-13 08:51:00	0		ICU, Intubated	45	0	0	0	1	1	1	0	0	1	0	0	0
CVD-20-1880	COVID	Patient_92_disease	187289.1	2020-04-26 06:04:00	EDTA Plasma	CVD-20-1880	Yes	FYI - Confirmed	Male	77	Non-Hispanic	White	Never Smoker		20.93	72	2469.15	12	2020-04-25 15:08:00	2020-07-16 09:00:00	2020-04-25 15:08:00	1	2020-04-25 13:26:00	2020-04-25 16:27:00	4N-CICU	1	2020-04-25 16:27:00	4N-CICU	1	2020-07-01 19:35:00	5-SE	0		0		ICU, Non-intubated	29	0	0	0	1	1	0	0	0	0	0	0	0
CVD-20-2632	COVID	Patient_113_disease	188777.5	2020-05-04 07:05:00	EDTA Plasma	CVD-20-2632	Yes	FYI - Confirmed	Female	77	Non-Hispanic	White	Never Smoker		30.68	62.008	2684.8	2	2020-05-05 14:45:00	2020-05-14 04:38:00	2020-05-05 14:45:00	0				0			0			0		0		Not Admitted	6	0	1	1	1	1	0	0	0	0	0	0	0
CVD-20-1153	COVID	Patient_32_disease	185757.1	2020-04-15 03:04:00	EDTA Plasma	CVD-20-1153	Yes	FYI - Confirmed	Female	82	Hispanic	White	Never Smoker	2020-04-15		66	3238.12	1	2020-04-10 07:50:00	2020-04-10 07:50:00	2020-04-10 07:50:00	1	2020-04-10 07:40:00	2020-04-10 09:55:00	4N-CICU	1	2020-04-10 09:55:00	4N-CICU	1	2020-04-15 14:08:00	4N-CICU	1	2020-04-10 12:11:00	0		ICU, Intubated	5	0	1	0	1	0	0	0	0	0	0	0	0
CVD-20-1073	Control	Patient_60_control	185565.1	2020-04-13 15:04:00	EDTA Plasma	CVD-20-1073	No	FYI - Suspected Inactive	Male	53	Hispanic	Other	Current Every Day Smoker		44.07	73	5200	4	2020-04-09 03:10:00	2020-04-25 17:15:00		1	2020-04-09 00:55:00	2020-04-09 04:18:00	5-NE	1	2020-04-20 16:29:00	6S-CSICU	1	2020-04-27 19:05:00	6-NE	0		0		ICU, Non-intubated	16	0	1	1	0	1	1	0	0	0	0	0	0
CVD-20-1063	Control	Patient_53_control	185544.1	2020-04-13 18:04:00	EDTA Plasma	CVD-20-1063	No	FYI - Suspected Inactive	Male	93	Non-Hispanic	White	Never Smoker		32.28	65	3104	1	2020-04-08 14:50:00	2020-04-08 14:50:00		1		2020-04-09 17:05:00	7-SW	1	2020-04-11 11:07:00	8S-NSICU	1	2020-04-18 18:32:00	7-NW	0		0		ICU, Non-intubated	57	0	1	0	1	1	1	0	0	0	0	0	0
CVD-20-2181	COVID	Patient_102_disease	187901.5	2020-04-29 06:04:00	EDTA Plasma	CVD-20-2181	Yes	FYI - Confirmed	Male	62	Non-Hispanic	Black or African American	Current Every Day Smoker	2020-05-27	32.83	72	3873.04	5	2020-04-27 21:00:00	2020-05-27 17:30:00	2020-04-27 21:00:00	1	2020-04-27 20:30:00	2020-04-28 00:23:00	7S-RICU	1	2020-04-28 00:23:00	7S-RICU	1	2020-05-27 21:45:00	5-NW	0		0		ICU, Non-intubated	12	0	0	1	1	0	1	0	0	0	0	0	0
CVD-20-694	Control	Patient_31_control	184886.1	2020-04-06 04:04:00	EDTA Plasma	CVD-20-694	No		Female	32	Hispanic	Other	Never Smoker		28.35	65	2720	1	2020-04-05 11:40:00	2020-04-05 11:40:00		1		2020-04-05 11:39:00	3-N MFCU	0			1	2020-04-07 13:57:00	3-SE OB	0		0		Admitted, Non-ICU	0	0	0	0	0	0	0	0	0	0	0	0	0
CVD-20-1790	COVID	Patient_89_disease	187077.1	2020-04-23 04:04:00	EDTA Plasma	CVD-20-1790	Yes	FYI - Confirmed	Male	60	Non-Hispanic	White	Never Smoker		38.53	68	4054.4	7	2020-04-20 21:36:00	2020-05-18 10:00:00	2020-04-20 21:36:00	1	2020-04-20 21:03:00	2020-04-21 00:18:00	7-SE	1	2020-04-23 18:24:00	7S-RICU	1	2020-05-21 19:50:00	5-SW	0		0		ICU, Non-intubated	6	0	1	1	1	0	1	0	0	0	0	0	0
CVD-20-434	Control	Patient_5_control	184610.1	2020-03-28 20:03:00	EDTA Plasma	CVD-20-434	No	FYI - Suspected Inactive	Female	78	Non-Hispanic	White	Former Smoker		20.36	67	2080	2	2020-03-26 14:43:00	2020-03-28 07:57:00		1	2020-03-26 13:25:00	2020-03-26 15:43:00	5-NE	1	2020-03-28 11:17:00	4N-CICU	1	2020-04-07 16:58:00	6-SE	1	2020-03-29 01:39:00	1	2020-03-30 13:17:00	ICU, Intubated	35	0	0	0	1	1	1	0	0	1	0	0	0
CVD-20-1123	COVID	Patient_49_disease	185692.1	2020-04-14 06:04:00	EDTA Plasma	CVD-20-1123	Yes	FYI - Confirmed	Female	83	Non-Hispanic	White	Unknown		23.47	60	2326.4	6	2020-04-10 13:45:00	2020-04-22 10:15:00	2020-04-10 13:45:00	1	2020-04-10 13:17:00	2020-04-10 15:42:00	7-SE	0			1	2020-04-24 18:25:00	5-SW	0		0		Admitted, Non-ICU	0	0	0	0	1	0	0	0	0	0	0	0	0
[truncated: 86 more columns]

## Sheet: Source_ID_Plasma_Plate3
Biobank Number	Status	Patient corrected	Child Specimen Number	Specimen Receive Date and Time	Specimen Type	BB#	detection	COVID19 Status	Patient Sex	Patient Age	Patient Ethnicity	Patient First Race	Patient Smoking Status	Patient Death Date	BMI (Calculated)	Height	Weight	num_cov_tests_result	first_cov_test	last_cov_test	first_pos_cov_test	admit	admit_ed_date	admit_dept_date	admit_dept	icu	icu_date	icu_dept	discharge	discharge_date	discharge_dept	intubated	intubation_date	extubated	extubation_date	covid_illness_severity	elix_vanWalraven	prediabetes	Diabetes	Obesity	Hypertension	Heart_failure	COPD	crohn_disease	ulcerative_colitis	other_gastro_colitis	NAFLD	NASH	blood_bone_cancer
CVD-20-1898	COVID	Patient_95_disease	187329.1	2020-04-26 05:04:00	EDTA Plasma	CVD-20-1898	Yes	FYI - Confirmed	Female	90	Non-Hispanic	Other	Unknown		20.05	63.78	1851.86	4	2020-04-24 06:15:00	2020-04-28 06:30:00	2020-04-24 06:15:00	1	2020-04-24 05:04:00	2020-04-24 09:10:00	5-NW	0			1	2020-05-01 16:30:00	5-SW	0		0		Admitted, Non-ICU	34	0	1	0	0	1	0	0	0	0	0	0	0
CVD-20-1391	COVID	Patient_52_disease	186256.1	2020-04-18 06:04:00	EDTA Plasma	CVD-20-1391	Yes	FYI - Confirmed	Male	86	Non-Hispanic	White	Former Smoker		21.63	65	2080	14	2020-04-13 11:10:00	2020-07-13 18:00:00	2020-04-13 11:10:00	1	2020-04-13 11:02:00	2020-04-13 13:19:00	7-SW	0			1	2020-05-06 19:32:00	5-NE	0		0		Admitted, Non-ICU	45	1	0	0	1	0	0	0	0	0	0	0	0
CVD-20-1092	Control	Patient_70_control	185599.1	2020-04-13 07:04:00	EDTA Plasma	CVD-20-1092	No	FYI - Suspected Inactive	Male	37	Hispanic	Native Hawaiian or Other Pacific Islander	Former Smoker		24.34	61.969	2127	14	2020-03-19 16:16:00	2020-06-27 14:00:00		1		2020-04-14 13:41:00	6N-CSICU	1	2020-04-17 15:44:00	6S-CSICU	0			0		0		ICU, Non-intubated	46	0	0	0	0	1	0	0	0	0	0	0	0
CVD-20-1583	COVID	Patient_84_disease	186624.1	2020-04-21 02:04:00	EDTA Plasma	CVD-20-1583	Yes	FYI - Confirmed	Male	81	Non-Hispanic	Black or African American	Former Smoker		23.01	69	2493.84	12	2020-04-02 20:54:00	2020-07-10 17:55:00	2020-04-20 15:49:00	1	2020-04-02 19:37:00	2020-04-02 23:46:00	MDRH 1 NORTH	0			1	2020-04-15 18:40:00	MDRH 1 EAST	0		0		Admitted, Non-ICU	51	0	0	0	1	1	1	0	0	0	0	0	0
CVD-20-1093	Control	Patient_71_control	185604.1	2020-04-13 07:04:00	EDTA Plasma	CVD-20-1093	No	FYI - Suspected Inactive	Female	57	Non-Hispanic	Black or African American	Never Smoker		15.72	65	1512	4	2020-04-03 00:20:00	2020-06-01 21:50:00		1	2020-04-02 23:42:00	2020-04-03 02:34:00	5-NE	1	2020-04-06 19:08:00	5N-SICU	1	2020-05-05 01:35:00	7-NW	1	2020-04-06 20:35:00	0		ICU, Intubated	34	0	1	0	1	1	0	0	0	0	0	0	0
CVD-20-1076	Control	Patient_61_control	185571.1	2020-04-13 13:04:00	EDTA Plasma	CVD-20-1076	No	FYI - Suspected Inactive	Male	80	Non-Hispanic	Black or African American	Former Smoker		14.52	66	1440	2	2020-04-08 23:31:00	2020-04-16 11:17:00		1	2020-04-08 05:53:00	2020-04-08 08:15:00	4-NW	0			1	2020-04-17 18:14:00	7-NW	0		0		Admitted, Non-ICU	43	0	1	0	1	1	0	0	0	0	0	0	0
CVD-20-455	Control	Patient_9_control	184632.1	2020-03-28 06:03:00	EDTA Plasma	CVD-20-455	No	FYI - Suspected Inactive	Female	77	Non-Hispanic	Black or African American	Former Smoker		30.52	64	2801.6	4	2020-03-18 13:45:00	2020-05-11 21:54:00		1	2020-03-17 12:37:00	2020-03-17 18:13:00	3N-UNIV	1	2020-03-22 04:34:00	7S-RICU	1	2020-04-19 13:58:00	6-NE	0		0		ICU, Non-intubated	17	0	1	1	1	1	0	0	0	0	0	0	0
CVD-20-1458	COVID	Patient_77_disease	186386.1	2020-04-19 12:04:00	EDTA Plasma	CVD-20-1458	Yes	FYI - Confirmed	Female	73	Non-Hispanic	White	Never Smoker		29.35	65	2816	2	2020-04-17 06:07:00	2020-04-29 09:30:00	2020-04-17 06:07:00	1	2020-04-17 00:31:00	2020-04-17 05:37:00	5-NW	0			1	2020-04-29 18:11:00	5-NW	0		0		Admitted, Non-ICU	4	0	1	1	1	0	0	0	0	0	0	0	0
CVD-20-2134	COVID	Patient_103_disease			EDTA Plasma	CVD-20-2134	Yes	FYI - Confirmed	Male	82	Non-Hispanic	White	Never Smoker		29.49	68	3104	8	2020-04-26 05:27:00	2020-06-02 16:30:00	2020-04-26 05:27:00	1	2020-04-26 04:59:00	2020-04-26 07:07:00	5-NW	1	2020-04-30 18:57:00	7N-MICU	1	2020-05-11 20:24:00	5-NW	0		0		ICU, Non-intubated	45	0	1	1	1	1	1	0	0	0	0	0	0
CVD-20-699	Control	Patient_34_control	184891.1	2020-04-06 00:04:00	EDTA Plasma	CVD-20-699	No	FYI - Suspected Inactive	Female	74	Non-Hispanic	White	Never Smoker	2020-05-02	24.99	68	2630.4	5	2020-04-01 11:50:00	2020-04-29 11:30:00		1			8-NE	0			1	2020-05-02 17:21:00	8-NE	0		0		Admitted, Non-ICU	36	0	1	0	1	0	0	0	0	0	0	0	0
CVD-20-2440	COVID	Patient_110_disease			EDTA Plasma	CVD-20-2440	Yes	FYI - Confirmed	Female	46	Non-Hispanic	Black or African American	Never Smoker		21.01	62	1834.23	1	2020-05-01 19:50:00	2020-05-01 19:50:00	2020-05-01 19:50:00	1	2020-05-01 19:05:00	2020-05-01 22:10:00	5-NW	0			1	2020-05-03 15:14:00	5-NW	0		0		Admitted, Non-ICU	13	0	1	0	1	0	0	0	0	0	0	0	0
CVD-20-1181	Control	Patient_83_control	185816.1	2020-04-15 06:04:00	EDTA Plasma	CVD-20-1181	No	FYI - Suspected Inactive	Male	74	Non-Hispanic	White	Never Smoker		23.9	69	2584	10	2020-04-07 14:50:00	2020-06-16 10:00:00		1	2020-04-06 08:09:00	2020-04-06 11:28:00	5-SE	1	2020-04-20 16:07:00	6S-CSICU	1	2020-05-01 16:00:00	6-NE	0		0		ICU, Non-intubated	21	0	1	0	1	1	0	0	0	0	0	0	0
CVD-20-1933	COVID	Patient_98_disease	187401.1	2020-04-25 06:04:00	EDTA Plasma	CVD-20-1933	Yes	FYI - Confirmed	Male	84	Non-Hispanic	White	Never Smoker		18.54	60.984	1344	15	2020-04-23 11:16:00	2020-07-19 13:18:00	2020-04-23 11:16:00	1	2020-04-23 10:34:00	2020-04-23 14:06:00	7-SW	0			1	2020-05-13 10:29:00	5-NE	0		0		Admitted, Non-ICU	55	0	0	0	1	1	0	0	0	0	0	0	0
CVD-20-1198	Control	Patient_96_control	185850.1	2020-04-15 06:04:00	EDTA Plasma	CVD-20-1198	No	FYI - Suspected Inactive	Male	61	Non-Hispanic	White	Never Smoker		25.38	69	2744	4	2020-04-07 15:50:00	2020-04-29 14:20:00		1	2020-04-06 09:28:00	2020-04-06 13:24:00	4-SW	1	2020-04-17 14:08:00	5N-SICU	1	2020-05-20 17:18:00	6-NW	0		0		ICU, Non-intubated	31	0	0	0	0	0	0	0	0	0	1	0	0
CVD-20-1363	COVID	Patient_63_disease	186200.1	2020-04-18 08:04:00	EDTA Plasma	CVD-20-1363	Yes	FYI - Confirmed	Male	66	Unknown	Asian	Never Smoker		21.28	65	2045.87	10	2020-04-15 14:55:00	2020-07-05 12:00:00	2020-04-16 21:45:00	1	2020-04-26 10:13:00	2020-04-26 13:39:00	8-SE	0			1	2020-05-04 14:26:00	8-SE	0		0		Admitted, Non-ICU	19	0	0	0	1	0	1	0	0	0	0	0	0
CVD-20-1140	COVID	Patient_52_disease	185731.1	2020-04-15 06:04:00	EDTA Plasma	CVD-20-1140	Yes	FYI - Confirmed	Male	86	Non-Hispanic	White	Former Smoker		21.63	65	2080	14	2020-04-13 11:10:00	2020-07-13 18:00:00	2020-04-13 11:10:00	1	2020-04-13 11:02:00	2020-04-13 13:19:00	7-SW	0			1	2020-05-06 19:32:00	5-NE	0		0		Admitted, Non-ICU	45	1	0	0	1	0	0	0	0	0	0	0	0
CVD-20-1482	COVID	Patient_79_disease	186430.1	2020-04-19 05:04:00	EDTA Plasma	CVD-20-1482	Yes	FYI - Confirmed	Female	58	Non-Hispanic	Black or African American	Never Smoker					18	2020-04-20 10:30:00	2020-07-09 20:40:00	2020-04-20 10:30:00	1	2020-07-06 04:32:00	2020-07-06 08:58:00	3-N	0			1	2020-07-13 19:20:00	7-SW	0		0		Admitted, Non-ICU	16	0	0	1	1	1	0	0	0	0	0	0	0
CVD-20-1463	COVID	Patient_70_disease	186396.1	2020-04-19 10:04:00	EDTA Plasma	CVD-20-1463	Yes	FYI - Confirmed	Male	74	Non-Hispanic	Black or African American	Never Smoker		30.31	72	3576	6	2020-04-16 13:00:00	2020-07-06 15:45:00	2020-04-17 15:00:00	1	2020-04-16 12:04:00	2020-04-16 15:16:00	7-SE	0			1	2020-05-05 17:40:00	7-NW	0		0		Admitted, Non-ICU	25	0	1	1	1	1	0	0	0	0	0	0	0
CVD-20-1089	Control	Patient_67_control	185595.1	2020-04-13 08:04:00	EDTA Plasma	CVD-20-1089	No	FYI - Suspected Inactive	Female	58	Non-Hispanic	White	Current Every Day Smoker	2020-07-26	58.82	62	5135.84	4	2020-04-07 01:43:00	2020-07-26 08:10:00		1	2020-04-07 00:59:00	2020-04-07 05:00:00	MDRH INTENSIVE CARE	1	2020-04-07 05:00:00	MDRH INTENSIVE CARE	1	2020-04-07 19:28:00	MDRH INTENSIVE CARE	1	2020-04-07 20:19:00	0		ICU, Intubated	15	0	1	1	1	1	1	0	0	0	0	0	0
CVD-20-1781	COVID	Patient_87_disease	187057.1	2020-04-23 05:04:00	EDTA Plasma	CVD-20-1781	Yes	FYI - Confirmed	Male	68	Non-Hispanic	Black or African American	Former Smoker		31.24	75	4000	1	2020-04-21 14:26:00	2020-04-21 14:26:00	2020-04-21 14:26:00	1	2020-04-21 13:03:00	2020-04-21 16:22:00	7-SE	0			1	2020-04-28 05:48:00	7-SE	0		0		Admitted, Non-ICU	15	0	1	0	1	1	0	0	0	0	0	0	0
CVD-20-1575	COVID	Patient_73_disease	186608.1	2020-04-21 05:04:00	EDTA Plasma	CVD-20-1575	Yes	FYI - Confirmed	Female	82	Non-Hispanic	White	Never Smoker		25.69	62	2248	16	2020-04-19 10:25:00	2020-07-06 22:00:00	2020-04-19 10:25:00	1	2020-04-19 10:13:00	2020-04-19 11:45:00	7-SE	0			1	2020-05-06 17:02:00	5-NE	0		0		Admitted, Non-ICU	14	1	0	0	1	0	0	0	0	0	0	0	0
CVD-20-2689	COVID	Patient_118_disease	188878.5	2020-05-06 05:05:00	EDTA Plasma	CVD-20-2689	Yes	FYI - Confirmed	Female	73	Hispanic	White	Unknown		24.59	64.961	2356.28	6	2020-05-05 23:00:00	2020-06-15 12:23:00	2020-05-05 23:00:00	1	2020-05-05 22:36:00	2020-05-06 03:06:00	4N-CICU	1	2020-05-06 03:06:00	4N-CICU	1	2020-06-16 11:42:00	5-SE	0		0		ICU, Non-intubated	30	0	0	0	0	1	0	0	0	0	0	0	0
CVD-20-2385	COVID	Patient_108_disease			EDTA Plasma	CVD-20-2385	Yes	FYI - Confirmed	Male	66	Hispanic	White	Never Smoker		26.46	65	2544	2	2020-05-02 11:29:00	2020-05-05 16:45:00	2020-05-02 11:29:00	1	2020-05-02 10:47:00	2020-05-02 13:24:00	5-NW	0			1	2020-05-09 13:36:00	5-NW	0		0		Admitted, Non-ICU	33	0	1	0	1	1	0	0	0	0	0	0	0
CVD-20-1345	COVID	Patient_58_disease	186166.1	2020-04-19 05:04:00	EDTA Plasma	CVD-20-1345	Yes	FYI - Confirmed	Female	99	Non-Hispanic	White	Never Smoker		22.64	66	2240	4	2020-04-18 01:55:00	2020-04-23 20:40:00	2020-04-19 17:00:00	1	2020-04-17 19:32:00	2020-04-17 23:30:00	5-NW	0			1	2020-05-04 16:59:00	7-SE	0		0		Admitted, Non-ICU	31	0	0	0	1	1	1	0	0	0	0	0	0
CVD-20-1021	COVID	Patient_50_disease	185506.1	2020-04-12 06:04:00	EDTA Plasma	CVD-20-1021	Yes	FYI - Confirmed	Female	83	Non-Hispanic	Black or African American	Former Smoker		33.12	63	2941.82	2	2020-04-03 20:39:00	2020-04-13 10:28:00	2020-04-03 20:39:00	1	2020-04-03 20:01:00	2020-04-03 21:58:00	5-NE	0			1	2020-04-15 07:00:00	7-SW	0		0		Admitted, Non-ICU	38	1	1	0	1	1	0	0	0	0	0	0	0
CVD-20-442	Control	Patient_7_control	184627.1	2020-03-28 07:03:00	EDTA Plasma	CVD-20-442	No	FYI - Suspected Inactive	Female	66	Non-Hispanic	Asian	Never Smoker	2020-05-28	16.73	62	1464	5	2020-03-21 14:15:00	2020-05-23 16:28:00		1	2020-05-23 15:59:00	2020-05-23 18:40:00	5-SW	1	2020-05-28 08:15:00	?	1	2020-05-28 08:15:00	3S-UNIV	0		0		ICU, Non-intubated	74	0	1	0	1	1	0	0	0	1	0	0	1
CVD-20-2492	COVID	Patient_112_disease			EDTA Plasma	CVD-20-2492	Yes	FYI - Confirmed	Male	94	Non-Hispanic	Asian	Unknown		21.45	68	2257.51	3	2020-05-03 10:15:00	2020-05-07 00:10:00		1	2020-05-03 10:00:00	2020-05-03 12:33:00	5-NE	0			1	2020-05-07 14:40:00	7-SE	0		0		Admitted, Non-ICU	6	0	0	0	0	0	0	0	0	0	0	0	0
CVD-20-1174	COVID	Patient_54_disease	185800.1	2020-04-20 17:04:00	EDTA Plasma	CVD-20-1174	Yes	FYI - Confirmed	Female	47	Non-Hispanic	Asian	Never Smoker		33.73	59	2672	2	2020-04-13 12:05:00	2020-04-26 09:15:00	2020-04-13 12:05:00	1	2020-04-13 11:09:00	2020-04-13 13:20:00	7-SE	0			1	2020-04-27 17:11:00	7-SE	0		0		Admitted, Non-ICU	13	0	0	0	0	0	1	0	0	0	0	0	0
CVD-20-456	Control	Patient_10_control	184633.1	2020-03-28 06:03:00	EDTA Plasma	CVD-20-456	No	FYI - Suspected Inactive	Male	55	Non-Hispanic	White	Former Smoker		27.42	73	3318.4	3	2020-03-27 15:00:00	2020-07-20 08:50:00		1	2020-03-25 21:44:00	2020-03-26 01:43:00	5-SE	0			1	2020-03-28 15:57:00	7-SE	0		0		Admitted, Non-ICU	26	1	0	0	1	0	0	0	0	0	0	0	0
CVD-20-1351	COVID	Patient_62_disease	186178.1	2020-04-19 04:04:00	EDTA Plasma	CVD-20-1351	Yes	FYI - Confirmed	Female	90	Non-Hispanic	White	Former Smoker		16.77	62	1463.85	3	2020-04-18 13:11:00	2020-04-21 15:00:00	2020-04-18 13:11:00	1	2020-04-17 17:22:00	2020-04-17 20:28:00	5-NE	0			1	2020-04-28 14:54:00	4-NW	0		0		Admitted, Non-ICU	35	0	0	0	1	1	0	0	0	0	0	0	0
CVD-20-2478	COVID	Patient_111_disease			EDTA Plasma	CVD-20-2478	Yes	FYI - Confirmed	Female	70	Non-Hispanic	Black or African American	Former Smoker		25.86	63	2336	6	2020-04-26 17:30:00	2020-06-24 13:25:00	2020-04-26 17:30:00	1	2020-04-29 16:20:00	2020-04-29 23:56:00	7-SW	0			1	2020-05-10 18:39:00	5-NW	0		0		Admitted, Non-ICU	13	0	0	0	0	0	1	0	0	0	0	0	0
CVD-20-1680	COVID	Patient_82_disease	186871.1	2020-04-22 06:04:00	EDTA Plasma	CVD-20-1680	Yes	FYI - Confirmed	Female	66	Hispanic	White	Never Smoker		50.09	64.016	4672	2	2020-04-20 20:09:00	2020-06-11 13:16:00	2020-04-20 20:09:00	1	2020-04-20 19:48:00	2020-04-20 21:33:00	7-SE	0			1	2020-04-29 19:30:00	7-SE	0		0		Admitted, Non-ICU	2	1	0	1	1	0	0	0	0	0	1	0	0
CVD-20-1938	COVID	Patient_99_disease	187411.1	2020-04-25 06:04:00	EDTA Plasma	CVD-20-1938	Yes	FYI - Confirmed	Female	85	Non-Hispanic	White	Never Smoker		22.49	63		12	2020-04-23 20:10:00	2020-06-21 20:02:00	2020-04-23 20:10:00	1	2020-04-23 19:57:00	2020-04-23 21:34:00	5-NW	0			1	2020-05-26 16:32:00	5-NW	0		0		Admitted, Non-ICU	30	0	1	0	1	1	0	0	0	0	0	0	0
CVD-20-1180	Control	Patient_82_control	185814.1	2020-04-15 06:04:00	EDTA Plasma	CVD-20-1180	No	FYI - Suspected Inactive	Male	48	Non-Hispanic	Other	Unknown	2020-04-13	27.93	70	3107.6	2	2020-04-09 07:30:00	2020-04-10 09:20:00		1	2020-04-09 03:13:00	2020-04-09 05:46:00	8N-ICU	1	2020-04-09 05:46:00	8N-ICU	1	2020-04-13 15:00:00	8N-ICU	1	2020-04-09 09:02:00	0		ICU, Intubated	25	0	0	0	0	0	0	0	0	0	0	0	0
CVD-20-1366	COVID	Patient_64_disease	186208.1	2020-04-18 07:04:00	EDTA Plasma	CVD-20-1366	Yes	FYI - Confirmed	Female	88	Non-Hispanic	Asian	Unknown		16.16	58	1234.58	4	2020-04-15 15:10:00	2020-04-26 22:35:00	2020-04-15 15:10:00	1	2020-04-15 14:29:00	2020-04-15 18:36:00	5-NE	0			1	2020-05-04 18:29:00	5-SW	0		0		Admitted, Non-ICU	14	0	0	0	1	0	1	0	0	0	0	0	0
CVD-20-619	Control	Patient_21_control	184810.1	2020-04-05 06:04:00	EDTA Plasma	CVD-20-619	No	FYI - Suspected Inactive	Female	34	Hispanic	White	Never Smoker		26.77	64	2496	4	2020-04-04 20:04:00	2020-06-10 11:08:00		1	2020-04-04 18:22:00	2020-04-05 01:36:00	5-NW	0			1	2020-04-09 17:33:00	5-NE	0		0		Admitted, Non-ICU	13	0	0	0	0	0	0	1	1	0	0	0	0
CVD-20-1916	COVID	Patient_97_disease	187365.1	2020-04-25 07:04:00	EDTA Plasma	CVD-20-1916	Yes	FYI - Confirmed	Male	49	Non-Hispanic	White	Former Smoker		40.02	69.5	4592	4	2020-03-23 15:45:00	2020-04-29 19:35:00	2020-03-23 15:45:00	1		2020-04-22 07:28:00	5-PRE-OP	0			1	2020-05-14 17:56:00	8-SE	0		0		Admitted, Non-ICU	20	1	1	1	1	0	1	0	1	0	1	0	0
CVD-20-1799	COVID	Patient_90_disease	187093.1	2020-04-22 13:04:00	EDTA Plasma	CVD-20-1799	Yes	FYI - Confirmed	Male	78	Non-Hispanic	White	Never Smoker		17.97	74	2240	3	2020-04-21 23:10:00	2020-04-29 10:30:00	2020-04-21 23:10:00	1	2020-04-21 20:31:00	2020-04-21 23:56:00	5-NE	0			1	2020-04-30 16:13:00	5-NE	0		0		Admitted, Non-ICU	5	0	0	0	1	0	0	0	0	0	0	0	0
CVD-20-2479	COVID	Patient_105_disease			EDTA Plasma	CVD-20-2479	Yes	FYI - Confirmed	Female	60	Hispanic	White	Former Smoker		44.39	62	3883.2	1	2020-04-27 18:30:00	2020-04-27 18:30:00	2020-04-27 18:30:00	1	2020-04-27 18:18:00	2020-04-27 22:35:00	5-NW	0			1	2020-05-04 17:28:00	7-SW	0		0		Admitted, Non-ICU	15	0	0	1	0	1	1	0	0	0	1	0	0
CVD-20-1248	COVID	Patient_55_disease	185958.1	2020-04-15 07:04:00	EDTA Plasma	CVD-20-1248	Yes	FYI - Confirmed	Male	92	Non-Hispanic	White	Former Smoker	2020-05-08	13.13	73	1592	2	2020-04-14 13:20:00	2020-04-29 09:36:00	2020-04-14 13:20:00	1	2020-04-12 15:59:00	2020-04-12 18:59:00	7-SE	0			1	2020-05-08 21:36:00	5-NW	0		0		Admitted, Non-ICU	27	1	0	0	1	0	0	0	0	0	0	0	0
CVD-20-1438	COVID	Patient_76_disease	186348.1	2020-04-20 05:04:00	EDTA Plasma	CVD-20-1438	Yes	FYI - Confirmed	Male	78	Non-Hispanic	White	Never Smoker		25.12	75	3216	5	2020-04-19 15:15:00	2020-05-15 11:31:00	2020-04-19 15:15:00	1	2020-04-19 14:13:00	2020-04-19 17:07:00	7-SE	0			1	2020-05-18 16:37:00	6-SW	0		0		Admitted, Non-ICU	17	1	1	0	1	0	0	0	0	0	0	0	0
CVD-20-1905	COVID	Patient_96_disease	187343.1	2020-04-25 16:04:00	EDTA Plasma	CVD-20-1905	Yes	FYI - Confirmed	Female	86	Non-Hispanic	White	Never Smoker		16.8	62.992	1516.76	3	2020-04-29 16:50:00	2020-05-05 05:05:00	2020-04-29 16:50:00	0				0			0			0		0		Not Admitted	25	0	1	0	1	0	0	0	0	0	0	0	0
CVD-20-344	COVID	Patient_1_disease	184499.1	2020-03-23 07:03:00	EDTA Plasma	CVD-20-344	Yes	FYI - Confirmed	Female	43	Non-Hispanic	Black or African American	Former Smoker		44.73	63	4031.77	7	2020-03-21 15:01:00	2020-04-10 13:00:00	2020-03-21 15:01:00	0				0			0			0		0		Not Admitted	14	0	0	1	1	1	0	0	0	0	0	0	0
CVD-20-1568	COVID	Patient_57_disease	186594.1	2020-04-21 05:04:00	EDTA Plasma	CVD-20-1568	Yes	FYI - Confirmed	Male	74	Non-Hispanic	Other	Former Smoker	2020-07-17	21.79	69	2356.28	12	2020-04-10 11:01:00	2020-06-26 12:40:00	2020-04-10 11:01:00	1		2020-04-18 09:46:00	5-NW	1	2020-04-18 09:46:00	7N-MICU	1	2020-07-17 20:05:00	3S-UNIV	0		0		ICU, Non-intubated	38	0	1	0	1	1	1	0	0	0	0	0	0
CVD-20-1479	COVID	Patient_78_disease	186426.1	2020-04-19 06:04:00	EDTA Plasma	CVD-20-1479	Yes	FYI - Confirmed	Female	83	Non-Hispanic	Other	Unknown		22.67	63	2048	7	2020-04-15 19:05:00	2020-06-24 09:00:00	2020-04-15 19:05:00	1	2020-04-15 18:52:00	2020-04-15 22:09:00	5-NE	0			1	2020-05-05 18:05:00	5-NE	0		0		Admitted, Non-ICU	7	0	1	0	1	0	0	0	0	0	0	0	0
CVD-20-421	COVID	Patient_13_disease	184601.1	2020-03-27 07:03:00	EDTA Plasma	CVD-20-421	Yes	FYI - Confirmed	Male	56	Non-Hispanic	Black or African American	Never Smoker		39.2	69	4248	6	2020-03-25 10:18:00	2020-04-15 14:00:00	2020-03-25 10:18:00	0				0			0			0		0		Not Admitted	26	0	1	1	1	1	0	0	0	0	0	0	0
CVD-20-1798	COVID	Patient_81_disease	187098.1	2020-04-22 13:04:00	EDTA Plasma	CVD-20-1798	Yes	FYI - Confirmed	Female	89	Non-Hispanic	White	Former Smoker	2020-06-28	24.25	63	2222.24	13	2020-04-12 10:14:00	2020-05-29 14:30:00	2020-04-18 13:15:00	1	2020-04-12 09:30:00	2020-04-12 17:05:00	5-OR	1	2020-04-12 22:45:00	7S-RICU	1	2020-06-25 12:41:00	6-SW	1	2020-04-13 08:51:00	0		ICU, Intubated	45	0	0	0	1	1	1	0	0	1	0	0	0
CVD-20-2416	COVID	Patient_106_disease			EDTA Plasma	CVD-20-2416	Yes	FYI - Confirmed	Female	82	Non-Hispanic	White	Unknown		18.24	65	1744	9	2020-04-29 11:35:00	2020-05-19 22:25:00	2020-04-29 11:35:00	1	2020-04-29 10:46:00	2020-04-29 12:45:00	5-NW	0			1	2020-05-21 18:50:00	5-NW	0		0		Admitted, Non-ICU	2	0	1	0	1	1	0	0	0	0	0	0	0
CVD-20-1782	COVID	Patient_88_disease	187059.1	2020-04-23 05:04:00	EDTA Plasma	CVD-20-1782	Yes	FYI - Confirmed	Female	101	Non-Hispanic	White	Unknown		22.13	65	2128	5	2020-04-21 16:20:00	2020-07-08 10:00:00	2020-04-21 16:20:00	1	2020-04-21 14:07:00	2020-04-21 17:12:00	7-SE	0			1	2020-04-28 16:20:00	7-SE	0		0		Admitted, Non-ICU	37	0	1	0	1	1	0	0	0	0	0	0	0
CVD-20-2370	COVID	Patient_106_disease			EDTA Plasma	CVD-20-2370	Yes	FYI - Confirmed	Female	82	Non-Hispanic	White	Unknown		18.24	65	1744	9	2020-04-29 11:35:00	2020-05-19 22:25:00	2020-04-29 11:35:00	1	2020-04-29 10:46:00	2020-04-29 12:45:00	5-NW	0			1	2020-05-21 18:50:00	5-NW	0		0		Admitted, Non-ICU	2	0	1	0	1	1	0	0	0	0	0	0	0
CVD-20-2382	COVID	Patient_107_disease			EDTA Plasma	CVD-20-2382	Yes	FYI - Confirmed	Male	70	Non-Hispanic	White	Never Smoker	2020-05-12	27.24	66	2720	1	2020-04-28 17:13:00	2020-04-28 17:13:00	2020-04-28 17:13:00	1	2020-04-28 16:10:00	2020-04-28 18:17:00	5-NW	1	2020-05-02 19:30:00	4N-CICU	1	2020-05-12 16:55:00	7S-RICU	0		0		ICU, Non-intubated	11	0	0	0	0	0	0	0	0	0	0	0	1
CVD-20-1374	COVID	Patient_65_disease	186223.1	2020-04-18 07:04:00	EDTA Plasma	CVD-20-1374	Yes	FYI - Confirmed	Female	87	Non-Hispanic	White	Never Smoker		29.14	63	2632	4	2020-04-16 18:10:00	2020-04-28 09:40:00	2020-04-16 18:10:00	1	2020-04-16 17:51:00	2020-04-16 20:46:00	7-SW	0			1	2020-04-29 18:08:00	7-SE	0		0		Admitted, Non-ICU	2	0	0	0	0	0	0	0	0	0	0	0	0
CVD-20-1779	COVID	Patient_80_disease	187053.1	2020-04-23 05:04:00	EDTA Plasma	CVD-20-1779	Yes	FYI - Confirmed	Male	75	Non-Hispanic	Asian	Former Smoker		17.56	68	1971.79	5	2020-04-19 16:20:00	2020-04-29 14:12:00	2020-04-19 16:20:00	1	2020-04-19 15:23:00	2020-04-19 19:48:00	5-NW	0			1	2020-05-01 15:30:00	5-NE	0		0		Admitted, Non-ICU	33	1	0	0	1	1	1	0	0	0	0	0	0
CVD-20-2237	COVID	Patient_105_disease			EDTA Plasma	CVD-20-2237	Yes	FYI - Confirmed	Female	60	Hispanic	White	Former Smoker		44.39	62	3883.2	1	2020-04-27 18:30:00	2020-04-27 18:30:00	2020-04-27 18:30:00	1	2020-04-27 18:18:00	2020-04-27 22:35:00	5-NW	0			1	2020-05-04 17:28:00	7-SW	0		0		Admitted, Non-ICU	15	0	0	1	0	1	1	0	0	0	1	0	0
CVD-20-1179	Control	Patient_81_control	185812.1	2020-04-15 06:04:00	EDTA Plasma	CVD-20-1179	No	FYI - Suspected Inactive	Male	88	Non-Hispanic	Asian	Former Smoker	2020-05-05	31.03	66		4	2020-04-13 05:17:00	2020-04-28 10:06:00		1	2020-04-13 05:15:00	2020-04-13 07:27:00	7N-MICU	1	2020-04-13 07:27:00	7N-MICU	1	2020-05-05 14:58:00	4-NW	1	2020-04-13 06:39:00	0		ICU, Intubated	42	0	1	0	1	0	0	0	0	0	0	0	0
CVD-20-2237	COVID	Patient_105_disease			EDTA Plasma	CVD-20-2237	Yes	FYI - Confirmed	Female	60	Hispanic	White	Former Smoker		44.39	62	3883.2	1	2020-04-27 18:30:00	2020-04-27 18:30:00	2020-04-27 18:30:00	1	2020-04-27 18:18:00	2020-04-27 22:35:00	5-NW	0			1	2020-05-04 17:28:00	7-SW	0		0		Admitted, Non-ICU	15	0	0	1	0	1	1	0	0	0	1	0	0
CVD-20-1179	Control	Patient_81_control	185812.1	2020-04-15 06:04:00	EDTA Plasma	CVD-20-1179	No	FYI - Suspected Inactive	Male	88	Non-Hispanic	Asian	Former Smoker	2020-05-05	31.03	66		4	2020-04-13 05:17:00	2020-04-28 10:06:00		1	2020-04-13 05:15:00	2020-04-13 07:27:00	7N-MICU	1	2020-04-13 07:27:00	7N-MICU	1	2020-05-05 14:58:00	4-NW	1	2020-04-13 06:39:00	0		ICU, Intubated	42	0	1	0	1	0	0	0	0	0	0	0	0
CVD-20-2904	COVID	Patient_121_disease	189540.5	2020-05-10 05:05:00	EDTA Plasma	CVD-20-2904	Yes	FYI - Confirmed	Female	102	Non-Hispanic	Black or African American	Never Smoker		24.41	60	1880	14	2020-04-20 07:16:00	2020-07-20 10:42:00	2020-05-08 19:03:00	1	2020-04-19 12:20:00	2020-04-19 13:49:00	6-NE	0			1	2020-04-23 17:42:00	6-NE	0		0		Admitted, Non-ICU	43	0	0	0	1	1	0	0	0	0	0	0	0
CVD-20-1674	COVID	Patient_83_disease	186859.1	2020-04-22 06:04:00	EDTA Plasma	CVD-20-1674	Yes	FYI - Confirmed	Male	77	Non-Hispanic	White	Former Smoker		37.44	66	3712	6	2020-04-20 14:37:00	2020-05-19 06:10:00	2020-04-20 14:37:00	1	2020-04-20 14:23:00	2020-04-20 17:22:00	7-SE	1	2020-04-24 03:45:00	7N-MICU	1	2020-05-21 17:16:00	5-NW	0		0		ICU, Non-intubated	25	0	1	1	1	1	1	0	0	0	0	0	0
CVD-20-1457	COVID	Patient_64_disease	186384.1	2020-04-19 12:04:00	EDTA Plasma	CVD-20-1457	Yes	FYI - Confirmed	Female	88	Non-Hispanic	Asian	Unknown		16.16	58	1234.58	4	2020-04-15 15:10:00	2020-04-26 22:35:00	2020-04-15 15:10:00	1	2020-04-15 14:29:00	2020-04-15 18:36:00	5-NE	0			1	2020-05-04 18:29:00	5-SW	0		0		Admitted, Non-ICU	14	0	0	0	1	0	1	0	0	0	0	0	0
CVD-20-1926	COVID	Patient_89_disease	187387.1	2020-04-25 06:04:00	EDTA Plasma	CVD-20-1926	Yes	FYI - Confirmed	Male	60	Non-Hispanic	White	Never Smoker		38.53	68	4054.4	7	2020-04-20 21:36:00	2020-05-18 10:00:00	2020-04-20 21:36:00	1	2020-04-20 21:03:00	2020-04-21 00:18:00	7-SE	1	2020-04-23 18:24:00	7S-RICU	1	2020-05-21 19:50:00	5-SW	0		0		ICU, Non-intubated	6	0	1	1	1	0	1	0	0	0	0	0	0
CVD-20-1388	COVID	Patient_67_disease	186250.1	2020-04-18 06:04:00	EDTA Plasma	CVD-20-1388	Yes	FYI - Confirmed	Female	93	Non-Hispanic	White	Unknown	2020-04-28	33.28	63	3000	1	2020-04-24 17:30:00	2020-04-24 17:30:00	2020-04-24 17:30:00	1			7-SW	0			1	2020-04-29 01:39:00	7-SW	0		0		Admitted, Non-ICU	27	0	1	1	1	1	1	0	0	0	0	0	0
CVD-20-1432	COVID	Patient_74_disease	186336.1	2020-04-20 06:04:00	EDTA Plasma	CVD-20-1432	Yes	FYI - Confirmed	Male	60	Hispanic	White	Never Smoker		31.38	66	3111.13	1	2020-04-19 18:06:00	2020-04-19 18:06:00	2020-04-19 18:06:00	1	2020-04-19 17:16:00	2020-04-19 19:57:00	7-SW	0			1	2020-04-27 14:46:00	7-SW	0		0		Admitted, Non-ICU	13	0	1	0	1	0	0	0	0	0	0	0	0
CVD-20-1170	COVID	Patient_53_disease	185792.1	2020-04-14 07:04:00	EDTA Plasma	CVD-20-1170	Yes	FYI - Confirmed	Female	98	Non-Hispanic	White	Never Smoker	2020-05-13	17.98	62	1573.2	9	2020-04-02 21:30:00	2020-05-08 08:17:00	2020-04-02 21:30:00	1	2020-04-02 21:22:00	2020-04-02 23:07:00	5-NW	0			1	2020-04-29 22:02:00	7-SW	0		0		Admitted, Non-ICU	29	0	1	0	1	1	0	0	0	0	0	0	0
CVD-20-2505	COVID	Patient_113_disease			EDTA Plasma	CVD-20-2505	Yes	FYI - Confirmed	Female	77	Non-Hispanic	White	Never Smoker		30.68	62.008	2684.8	2	2020-05-05 14:45:00	2020-05-14 04:38:00	2020-05-05 14:45:00	0				0			0			0		0		Not Admitted	6	0	1	1	1	1	0	0	0	0	0	0	0
CVD-20-1017	COVID	Patient_49_disease	185498.1	2020-04-12 06:04:00	EDTA Plasma	CVD-20-1017	Yes	FYI - Confirmed	Female	83	Non-Hispanic	White	Unknown		23.47	60	2326.4	6	2020-04-10 13:45:00	2020-04-22 10:15:00	2020-04-10 13:45:00	1	2020-04-10 13:17:00	2020-04-10 15:42:00	7-SE	0			1	2020-04-24 18:25:00	5-SW	0		0		Admitted, Non-ICU	0	0	0	0	1	0	0	0	0	0	0	0	0
CVD-20-2235	COVID	Patient_104_disease			EDTA Plasma	CVD-20-2235	Yes	FYI - Confirmed	Male	81	Non-Hispanic	Unknown	Never Smoker		23.07	66	2285.73	4	2020-04-27 21:43:00	2020-05-11 17:10:00	2020-04-27 21:43:00	1	2020-04-27 18:49:00	2020-04-27 22:31:00	5-NW	1	2020-05-02 04:50:00	7N-MICU	1	2020-05-30 16:49:00	3N-UNIV	0		0		ICU, Non-intubated	24	0	1	0	1	1	0	0	0	0	0	0	0
CVD-20-1430	COVID	Patient_73_disease			EDTA Plasma	CVD-20-1430	Yes	FYI - Confirmed	Female	82	Non-Hispanic	White	Never Smoker		25.69	62	2248	16	2020-04-19 10:25:00	2020-07-06 22:00:00	2020-04-19 10:25:00	1	2020-04-19 10:13:00	2020-04-19 11:45:00	7-SE	0			1	2020-05-06 17:02:00	5-NE	0		0		Admitted, Non-ICU	14	1	0	0	1	0	0	0	0	0	0	0	0
CVD-20-1187	Control	Patient_88_control	185828.1	2020-04-15 07:04:00	EDTA Plasma	CVD-20-1187	No	FYI - Suspected Inactive	Female	45	Non-Hispanic	Black or African American	Never Smoker		26.74	66	2645.52	6	2020-04-13 19:15:00	2020-07-02 22:51:00		1	2020-04-13 17:22:00	2020-04-13 22:55:00	5-NE	1	2020-04-24 12:56:00	4N-CICU	1	2020-05-01 19:09:00	5-SE	0		0		ICU, Non-intubated	10	0	1	1	1	0	0	0	0	0	0	0	0
CVD-20-693	Control	Patient_30_control	184885.1	2020-04-06 04:04:00	EDTA Plasma	CVD-20-693	No	Has Symptoms	Female	40	Non-Hispanic	White	Never Smoker		38.86	62	3392	1	2020-04-05 09:32:00	2020-04-05 09:32:00		1		2020-04-05 18:46:00	3-LDR	0			1	2020-04-06 19:30:00	3-SE OB	0		0		Admitted, Non-ICU	0	0	0	0	0	0	0	0	0	0	0	0	0
CVD-20-1686	COVID	Patient_57_disease	186883.1	2020-04-22 05:04:00	EDTA Plasma	CVD-20-1686	Yes	FYI - Confirmed	Male	74	Non-Hispanic	Other	Former Smoker	2020-07-17	21.79	69	2356.28	12	2020-04-10 11:01:00	2020-06-26 12:40:00	2020-04-10 11:01:00	1		2020-04-18 09:46:00	5-NW	1	2020-04-18 09:46:00	7N-MICU	1	2020-07-17 20:05:00	3S-UNIV	0		0		ICU, Non-intubated	38	0	1	0	1	1	1	0	0	0	0	0	0
CVD-20-373	Control	Patient_4_control	184550.1	2020-03-23 07:03:00	EDTA Plasma	CVD-20-373	No	FYI - Suspected Inactive	Female	83	Non-Hispanic	Black or African American	Former Smoker		37.68	61	3273.39	2	2020-03-19 01:25:00	2020-03-21 16:30:00		1	2020-03-18 08:45:00	2020-03-18 20:27:00	5-NW	0			1	2020-03-26 16:46:00	5-NW	0		0		Admitted, Non-ICU	63	0	1	1	1	1	1	0	0	0	1	0	0
CVD-20-2951	COVID	Patient_121_disease	189787.5	2020-05-09 06:05:00	EDTA Plasma	CVD-20-2951	Yes	FYI - Confirmed	Female	102	Non-Hispanic	Black or African American	Never Smoker		24.41	60	1880	14	2020-04-20 07:16:00	2020-07-20 10:42:00	2020-05-08 19:03:00	1	2020-04-19 12:20:00	2020-04-19 13:49:00	6-NE	0			1	2020-04-23 17:42:00	6-NE	0		0		Admitted, Non-ICU	43	0	0	0	1	1	0	0	0	0	0	0	0
CVD-20-1176	Control	Patient_79_control	185806.1	2020-04-15 07:04:00	EDTA Plasma	CVD-20-1176	No	FYI - Suspected Inactive	Male	85	Non-Hispanic	White	Never Smoker	2020-04-28	23.82	63	2116.42	3	2020-03-31 19:16:00	2020-04-22 01:20:00		1	2020-03-31 18:49:00	2020-03-31 21:46:00	5-NW	1	2020-04-06 05:29:00	8S-NSICU	1	2020-04-28 17:12:00	8S-NSICU	1	2020-04-06 05:43:00	0		ICU, Intubated	52	0	1	0	0	1	1	0	0	0	0	0	0
CVD-20-2428	COVID	Patient_110_disease			EDTA Plasma	CVD-20-2428	Yes	FYI - Confirmed	Female	46	Non-Hispanic	Black or African American	Never Smoker		21.01	62	1834.23	1	2020-05-01 19:50:00	2020-05-01 19:50:00	2020-05-01 19:50:00	1	2020-05-01 19:05:00	2020-05-01 22:10:00	5-NW	0			1	2020-05-03 15:14:00	5-NW	0		0		Admitted, Non-ICU	13	0	1	0	1	0	0	0	0	0	0	0	0
CVD-20-1884	COVID	Patient_93_disease	187297.1	2020-04-26 06:04:00	EDTA Plasma	CVD-20-1884	Yes	FYI - Confirmed	Female	71	Non-Hispanic	Other	Never Smoker	2020-06-06	27.44	60	2248	7	2020-03-31 21:45:00	2020-05-07 13:00:00	2020-03-31 21:45:00	1	2020-03-31 21:32:00	2020-04-01 00:49:00	7-SW	1	2020-04-02 02:23:00	7N-MICU	1	2020-06-06 18:55:00	3S-UNIV	1	2020-04-02 19:02:00	0		ICU, Intubated	18	0	1	0	0	0	0	0	0	0	0	0	0
CVD-20-1390	COVID	Patient_66_disease	186254.1	2020-04-18 06:04:00	EDTA Plasma	CVD-20-1390	Yes	FYI - Confirmed	Male	66	Non-Hispanic	White	Unknown	2020-05-01	16.23	67	1506.18	3	2020-04-15 16:10:00	2020-04-22 11:30:00		1	2020-04-15 15:33:00	2020-04-15 20:33:00	5N-SICU	1	2020-04-15 20:33:00	5N-SICU	1	2020-04-29 13:22:00	6-NE	0		0		ICU, Non-intubated	38	0	1	0	1	0	0	0	0	0	0	0	0
CVD-20-1579	COVID	Patient_77_disease	186616.1	2020-04-21 04:04:00	EDTA Plasma	CVD-20-1579	Yes	FYI - Confirmed	Female	73	Non-Hispanic	White	Never Smoker		29.35	65	2816	2	2020-04-17 06:07:00	2020-04-29 09:30:00	2020-04-17 06:07:00	1	2020-04-17 00:31:00	2020-04-17 05:37:00	5-NW	0			1	2020-04-29 18:11:00	5-NW	0		0		Admitted, Non-ICU	4	0	1	1	1	0	0	0	0	0	0	0	0
CVD-20-1469	COVID	Patient_63_disease	186406.1	2020-04-19 07:04:00	EDTA Plasma	CVD-20-1469	Yes	FYI - Confirmed	Male	66	Unknown	Asian	Never Smoker		21.28	65	2045.87	10	2020-04-15 14:55:00	2020-07-05 12:00:00	2020-04-16 21:45:00	1	2020-04-26 10:13:00	2020-04-26 13:39:00	8-SE	0			1	2020-05-04 14:26:00	8-SE	0		0		Admitted, Non-ICU	19	0	0	0	1	0	1	0	0	0	0	0	0
CVD-20-1348	COVID	Patient_60_disease	186172.1	2020-04-19 05:04:00	EDTA Plasma	CVD-20-1348	Yes	FYI - Confirmed	Female	84	Hispanic	White	Never Smoker		20.5	66	2081.14	14	2020-04-17 23:11:00	2020-07-14 09:30:00	2020-04-17 23:11:00	1	2020-04-17 21:13:00	2020-04-18 00:20:00	7-SE	0			1	2020-04-29 18:20:00	7-SE	0		0		Admitted, Non-ICU	16	1	0	0	1	0	0	0	0	0	0	0	0
CVD-20-1408	COVID	Patient_70_disease	186294.1	2020-04-18 04:04:00	EDTA Plasma	CVD-20-1408	Yes	FYI - Confirmed	Male	74	Non-Hispanic	Black or African American	Never Smoker		30.31	72	3576	6	2020-04-16 13:00:00	2020-07-06 15:45:00	2020-04-17 15:00:00	1	2020-04-16 12:04:00	2020-04-16 15:16:00	7-SE	0			1	2020-05-05 17:40:00	7-NW	0		0		Admitted, Non-ICU	25	0	1	1	1	1	0	0	0	0	0	0	0
[truncated: 86 more columns]

## Sheet: Source ID_NP_SARSCoV2
PLATE 1	RT-qPCR Result
	P76 Ct E gen SARSCOV	P76 Ct N gen SARSCOV	P76 Ct RdRp/Sgen SAR
D11-Negative 2	40	40	40
D13-Negative 3	40	40	40
D15-Negative 4	40	40	40
D17-Negative 5	40	40	40
D19-Negative 6	40	40	40
D21-Omicron 02053	14.88	13.34	11.2
D9-Negative 1	40	40	40
F11-Negative 8	40	40	40
F13-Omicron 00773	16.96	17.53	14.08
F15-Omicron 01662	17.05	16.36	14.21
F17-Omicron 02153	17.45	17.11	16.14
F19-Omicron 03144	17.64	15.9	11.22
F1-Omicron 02002	14.94	14.32	11.67
F21-Omicron 03084	17.84	17.73	15.99
F3-Omicron 01647	15.15	14.42	12.4
F5-Omicron 02114	15.23	14.81	12.35
F7-Omicron 01946	16.43	16.39	14.79
F9-Negative 7	40	40	40
H11-Omicron 02060	18.28	17.91	16.1
H13-Omicron 03212	18.4	18.03	16.88
H15-Omicron 03010	18.7	19.27	16.73
H17-Negative 11	40	40	40
H19-Negative 12	40	40	40
H1-Negative 9	40	40	40
H21-Omicron 03007	19.04	11.83	16.66
H3-Negative 10	40	40	40
H5-Omicron 03142	18	15.8	11.82
H7-Omicron 02985	18.11	11.96	12.12
H9-Omicron 01408	18.18	12.35	15.74
J11-02756	21.21	19.65	20.78
J13-11930	31.33	31.97	31.74
J15-01497	19.46	18.64	21.08
J17-18728	28.24	26.85	28.26
J19-01793	31.38	30.53	31.43
J1-Omicron 01941	21.27	12.24	18.78
J21-20237	21.88	20.72	22.96
J3-Omicron 02980	21.93	20.71	14.84
J5-Negative 13	40	40	40
J7-Negative 14	40	40	40
J9-20066	20.2	19.69	20.29
L1-01704	15.56	13.96	16.99
L11-Negative 15	40	40	40
L13-20289	19.08	18.64	19.86
L15-18852	34.21	32.65	34.2
L17-14638	30.49	28.97	31.16
L19-01865	18.69	17.57	20.06
L21-17549	31.44	30.5	32.51
L3-18577	31.16	30.49	31.98
L5-20511	15.74	15.55	17.35
L9-15325	30.89	30.22	31.96
N11-05939	32.28	32.54	33.66
N1-11955	27.29	27.54	27.83
N13-00915	34.43	31.32	37.64
N15-01045	28.38	27.16	27.84
N3-00904	16.61	15.53	17.86
N5-01790	31.2	30.62	31.21
N9-15058	29.48	28.77	31.18
PLATE 2
B13-19919	21.06	20.17	21.32
B15-01662	15.52	13.86	14.22
B17-20078	25.98	25.14	24.09
B19-Negative 1	40	40	40
B21-Negative 9	40	40	40
B3-18968	16.16	16.34	17.11
B5-20255	23.02	22.61	23.83
B7-20291	17.45	17.41	15.76
B9-02580	26.56	24.21	26.2
D1-02204	19.53	18.24	20.85
D11-01700	24.55	23.8	22.31
D13-02517	25.99	22.82	27.56
D15-01399	19.08	18.12	19.08
D17-20589	20.65	17.69	22.02
D19-Negative 2	40	40	40
D21-Negative 10	40	40	40
D3-20191	16.85	16.6	18.29
D5-00505	22.43	22.09	20.9
D7-18847	17.32	16.64	15.81
D9-20565	17.07	16.61	18.26
F1-02207	12.02	11.3	13.94
F11-01489	20.99	20.06	22.04
F13-02141	18.6	17.52	19.21
F15-03577	22.75	21.88	23.94
F17-01304	20.76	19.95	22.33
F19-Negative 3	40	40	40
F21-Negative 11	40	40	40
F3-00250	23.01	21.79	22.97
F5-19034	20.5	18.18	20.8
F7-18979	18.76	18.96	20.49
F9-01598	21.3	20.17	22.47
H1-00499	17.13	16.42	18.09
H11-20215	16.83	16.91	17.28
H13-02193	16.52	15.34	17.44
H15-01410	20.22	19.12	21.89
H17-01701	18.68	16.82	20.44
H19-Negative 4	40	40	40
H21-Negative 12	40	40	40
H3-02110	17.12	13.41	18.13
H5-20227	18.13	18.85	16.82
H7-00500	15.56	13.96	16.99
H9-20395	19.64	18.55	21.11
J1-02400	15.43	11.25	16.86
J11-18866	24.07	23.69	24.55
J13-19187	22.57	22.45	24.62
J15-01190	20.3	19.13	21.68
J17-02401	27.14	23.32	26.82
J19-Negative 5	40	40	40
J21-Negative 13	40	40	40
J3-19884	19.9	19.39	20.15
J5-20424	17.44	16.42	17.34
J7-02746	12.84	10.15	13.58
J9-19867	19.96	19.02	20.73
L1-01998	25.86	24.92	25.98
L11-02591	19.95	18.17	20.38
L13-18942	14.77	12.89	13.27
L15-00799	16.07	16.02	14.86
L17-01244	17.68	16.68	18.86
L19-Negative 6	40	40	40
L21-Negative 14	40	40	40
L3-20452	22.75	22.63	23.04
L5-02982	19.49	17.72	19.97
L7-00072	26.15	25.13	25.12
L9-18842	24.06	25.88	23.28
N1-02108	15.27	14.23	13.07
N11-20469	20.72	20.64	21.57
N13-02718	14.99	13.64	14.76
N15-01199	26.86	25.79	28.27
N17-02753	22.16	20.58	21.75
N19-Negative 7	40	40	40
N21-Negative 15	40	40	40
N3-01922	18.03	17.79	19.61
N5-20471	25.08	25.04	24.24
N7-20256	25.89	25.39	26.22
N9-02757	18.42	16.38	16.41
P1-02285	26.85	24.95	24.7
P11-02471	22.53	19.85	22.84
P13-20450	21.91	21.05	21.33
P15-20470	22.29	22.96	23.07
P17-02224	23.38	20.67	24.03
P19-Negative 8	40	40	40
P21-Negative 16	40	40	40
P3-19130	19.19	17.25	19.03
P5-18117	26.97	26.55	26.16
P7-20084	16.06	14.85	16.29
P9-00848	24.61	23.62	26.52

## Sheet: Figure 2B
Figure 2B
Plate run	%CV AYN Peak Area Light	%CV AYN Peak Area Heavy	%CV Sum Ratio
1	5.40464	5.70929	6.57299
2	5.10892	5.64846	6.76935
3	5.24107	5.63371	7.21017
4	4.84101	5.31735	6.54862
5	5.11863	5.34455	6.39258
6	5.32175	5.50102	6.8496
7	5.0947	4.98632	6.54029
8	5.06238	5.18449	6.28019
9	4.96138	5.36952	7.101
10	4.94499	5.56728	7.06844
11	4.79701	5.09005	6.30565
12	5.01858	5.53454	6.95352
13	5.1066	5.34912	6.86476
14	4.67748	5.25197	6.55302
15	5.23516	5.34547	6.31378
16	5.07043	5.5961	6.6491
17	4.92122	5.30785	6.19082
18	5.18591	5.645	6.74482
19	5.18972	5.59263	6.83366
20	5.35579	5.48555	6.66704
21	5.75097	5.96133	6.7282
22	5.33459	5.82286	6.67381
23	5.2172	5.7352	6.55358
24	5.09967	5.49699	6.47715
25	5.42238	5.60783	6.59714
26	5.76969	6.01729	6.6679
27	5.447	6.07679	6.40604
28	6.30001	6.41004	6.63105
29	5.84236	6.36098	6.7182
30	6.1011	6.37201	6.41146

## Sheet: Figure 3A
Figure 3A	Peak Area
Spike level (fmol) - Log Transformed	A1AG	Alb	C3	CRP	Hx	IgM	LPSBP	MBL	MPO	SAA
0	1230	370000	4460	610	7430	3860	28.8	2.22	5.8	35
4.19	1170	320000	4590	781	6770	3400	23.5	2.18	5.89	36.1
10.4	1420	331000	4710	687	6670	3260	29	2.81	6.02	53.9
26.2	1780	363000	5910	569	7460	4230	38.7	5.04	4.01	69.4
65.5	1930	388000	5430	573	7300	4460	35.1	8.18	10.4	98.4
163.84	1290	334000	5170	672	7150	4200	38.5	20	22.6	164
409.6	1470	330000	4970	905	7240	3890	51	41.6	32.4	315
1024	1310	321000	4930	1240	7400	3730	86.3	99.2	81.7	773
2560	1660	358000	4750	2820	7510	4020	175	286	194	2050
6400	2090	357000	5330	5690	7400	4290	373	701	558	4850
16000	3220	279000	5160	12900	7780	5180	901	1540	1270	12100
40000	5440	357000	6770	29900	11000	7760	1870	3490	3470	24400
100000	10300	371000	9820	142000	16000	11700	4820	6330	7180	66800
400000	40800	363000	25600	723000	41100	38900	16800	19900	23500	302000
1000000	92600	464000	46700	570000	86000	80800	26400	68600	51900	546000

## Sheet: Figure 3B_%CVLight
Figure 3B - %CV Light
A1AG			Albumin			C3			CRP			Hx			IgM			LPSBP			MBL			MPO			SAA
Peak Area Light	%CV Peak Area		Peak Area Light	%CV Peak Area		Peak Area Light	%CV Peak Area		Peak Area Light	%CV Peak Area		Peak Area Light	%CV Peak Area		Peak Area Light	%CV Peak Area		Peak Area Light	%CV Peak Area		Peak Area Light	%CV Peak Area		Peak Area Light	%CV Peak Area		Peak Area Light	%CV Peak Area
18632.8	6.45219		79602.2	5.74903		20459	7.66104		4768.46	15.8628		37805.2	1.77648		12406.6	3.38953		7531.28	4.46283								11315.2	5.90492
17997.7	6.96361		77359.3	9.88364		19206.8	4.76848		5216.17	2.74085		32136.3	2.88824		14050.2	7.98497		7036.78	2.49627								9805.26	2.34755
			70404.2	3.08835		15708.1	8.02099		7729.07	4.11497		35847	6.42386		11629.2	6.3324		8729.39	5.72995								3269.24	11.9373
16112.1	4.68124		85212.4	8.18877		18284.2	3.61451		6182.72	12.9133		38465.7	5.61071		8535.91	5.41214		9474.94	10.3094
9723.97	16.7443		60069.3	7.77552		13069.3	8.12972		2982.99	9.52201		8811.81	16.0445		9680.03	8.70079		4347.57	13.159								8441.05	4.68412
10342.1	8.8501		72373.2	5.16205		16951.6	11.672		474.335	32.9336		30550.1	2.71722		15891.2	5.13607		1905.59	15.003								1048.29	15.0952
15761.5	8.86313		86130.7	7.69834					3814.09	5.52854		36069.7	5.48233		3135.18	20.6523		7215.16	2.76194								6622.7	4.08086
11338.8	15.1612		60022.6	4.71125		14845.8	5.33509		6767	3.43218		33817	5.87789		15073.1	1.7454		4764.08	11.914								5553.63	4.40935
15254	13.1763		89755.6	5.2711		20010.3	6.42366		222.262	36.7538					18386.4	9.35885		3057.73	20.2345								918.641	26.0493
17012.3	11.4765					22009.4	6.024		2335.37	6.98175		45092.9	3.08098		10653	7.74399		3620.33	19.4698								3870.84	6.09365
15234	13.3269		79719.3	2.34605		17647.8	6.40058		6588.91	7.58184		39726.4	6.62186		25034.2	4.55341		10564.4	3.58802								6352.93	10.1753
16663.2	13.2779		86980.6	2.07195		20874.6	1.5628		978.786	4.59605		36431.8	0.337903					5781.42	6.44381								2409.73	3.01872
18670.8	10.0579		108428	5.89052		17574.9	3.12606		7224.25	6.64781		45127.6	8.2287		8255.33	2.96878		7636.25	6.84349								1154.83	15.4652
14639.3	8.37953		93892	4.00378		18723.3	1.10271		624.278	22.9468		41205.9	0.637918		9144.52	5.52033		3275.57	10.8527
14857.6	8.37966					18813.2	2.94139		532.96	35.3519		40169.7	3.4109		19320.2	1.61818		2866.12	21.0655								699.493	8.48104
14225.8	6.18656		77400.3	5.8712		16719.1	6.72956		12922.6	17.4103		35316.4	6.18111		11182.2	13.4251		12178.2	4.78371								4507.86	10.7354
			77384.2	0.581008								41024.4	7.84323		10296.2	5.6342		11323.1	6.01254
16406.4	8.10259		76518.4	3.4077		16574.7	3.4864					39172.1	3.04976		16054	9.12928		17047.2	3.73486								12714.8	0.770115
14910	3.83105		76110.9	2.96996		16648.4	3.74443		4446.71	7.66657		38891.7	3.47384		19775.3	7.6266
			87557.1	0.977767		19728	3.70508		5464.65	2.14914		51920.8	8.49337		22763.8	2.55864		16370	6.56729								14510.6	7.08141
14546	9.0702		63081.9	3.39591		14909.1	6.86818		7256.35	9.22876		21226.6	7.4864		5498.19	13.0589		11424.5	6.07612
20863.2	7.49551		90494.2	0.804976		20099.3	7.05171					42856.2	1.81037		9909.4	9.44925		19761.6	8.52914								5529.27	11.0368
21366.7	2.55613		92915.5	1.7331		20963	2.86083		11404.6	15.6833		48718.6	3.03912		14022.2	6.90733		18240.3	4.35811
17775	4.43788		94624.6	7.85634		18485.1	4.29059		1646.7	30.1641		42947.5	7.677		18095.8	2.83925		2958.77	4.8995								413.077	8.19216
18293.1	1.12467		85647.9	3.09309		18970.6	5.98392		7515.83	6.09748		45882.3	6.1934		10520.5	11.9187
17254.7	4.98895		97282.8	0.694758		20414.3	3.62561		11204.9	5.33495		43947.6	9.66653		9286.54	17.662		16040.3	8.49894
17678.4	8.84814		93779.6	4.23862		22388.3	4.27262		10335.8	12.8443		38585.5	5.90265		3466.51	7.14052		13531.7	3.29312								6140.79	4.60787
14480	13.142		97516.8	0.859063		19567.5	4.99872		408.333	23.622		40701.6	4.25553		17877.6	2.29334		2794.14	10.5613								712.467	23.6343
15668.5	8.60301		76645.5	6.1643		13039.7	3.73306		8453.96	1.11214		37399.3	5.06113		17518.1	6.42848		6065.44	5.70081
14518.2	9.44553		76714	3.12123		11911	13.9426		11660.2	2.97484		27031	4.95364		4050.33	6.64		12177.5	3.75716
14209.9	12.225		74785.6	6.5502		16478.9	5.81729		8222.89	6.88324		36634	3.96733		12788.2	9.66587		10198.1	3.83539								6349.64	4.50713
21873.7	3.50086		114337	1.36606		23672.5	6.37235		3377.77	13.4235		48245.7	6.83201		11264.8	9.99057		6605.49	8.23802								1624.53	7.01774
15405.1	6.37431		81664.7	1.66931		16297.8	6.76569		3285.25	5.21185		41458.4	4.9318		7138.25	5.04903		8141.11	11.0857
17952.4	3.51989		105220	7.70094		23378.6	4.99016		474.4	50.9363					20480.5	17.4458		3225.98	3.05337								639.846	20.2842
22032.4	3.44371		105754	7.76293		24036.2	2.71445		14266	11.2545		29537.2	2.08994		26158.8	4.57085		25281.3	5.77551								4811.02	9.82903
20061.4	5.19081		96295.5	6.73536		21383.6	5.52995		7599.86	4.7084		53733	16.8246		5050.66	17.5512		10033.7	6.52982								5387.8	1.78981
12320.7	0.915455		112688	2.08387		13794.1	10.3245		1488.89	21.4138		9615.93	4.35614		11695.3	5.40695		2078.8	7.80832								471.454	54.9512
19345.8	2.07049		86880.6	4.41037		24108.5	7.58198		5710.67	12.932		24589.6	3.37249		17189.2	3.40354		9922.16	5.67447								1066.88	30.3999
22606.2	12.0165		117347	3.83014		29478.7	7.04113		13214.1	12.0272					7005.79	6.90025		14498.4	6.29387								5839.91	16.0675
18151.7	5.34705		95490.7	6.74893		22511.9	10.1324		10087.5	8.58993		35343.5	5.57888		8963.41	10.8198		10159.4	10.5047
14356.5	12.2383		94056.7	3.44973		18845.6	2.03201		560.664	17.2501		37730.8	7.55172		19144.7	3.74059		2383.11	13.5195								705.174	40.3372
20073	9.81993		92334.4	5.99012		21243.8	4.24003		4600.43	10.383		48444.2	2.18029		17341.4	4.60294		6865.85	5.6529								11510.3	6.73693
23420.7	0.862028		106080	3.95052		23256.7	3.90534		6407.49	0.993008		46873.1	0.976063		16020.8	5.74457		9313.6	6.63554								5034.16	8.00647
16223.1	4.31269		81158.8	2.53105		19452.4	9.9092		9283.53	5.49608		35964.4	5.68884		4985.98	8.40591		5353.8	13.9322								5913.73	2.38247
17342.3	8.12813		82911.2	4.8504		17749.6	6.50398		2631.44	6.09694		35145.7	8.81554		5078.44	12.4455		4149.81	5.2992								592.428	12.0255
20324.2	5.95577		114560	5.60049		21895.2	1.73459		753.375	39.1176		45792.3	6.1089		19903.1	3.54982		3433.58	7.47827								465.038	13.1751
24983.3	4.07531		115199	3.96169		23788.7	3.49349		10536.2	15.5965		60316.1	0.229571		13250.8	7.46468		19413.3	9.87535								4987.87	12.2561
24247.8	10.9511		113286	2.87524					7018	8.97534		52716.1	8.24779		17172.3	2.08859		14003.6	4.69731								9120.5	4.70133
22906.7	10.1558		114137	4.95159		27888.3	3.73452		9342.96	7.96827		59869.2	3.01486		13498	16.6979											5785.14	15.3751
18330.2	4.74873		115791	2.20184		36459.8	4.14801		682.936	16.3662		47711.1	3.35806		31520.8	9.95099		3378.72	6.57605								846.477	25.5262
17491.6	15.1973		83298.7	2.46443		22217.4	7.9598		7614.95	15.3942		34291.4	6.2867		10864.1	14.1392		9398.47	1.53512								11043.7	1.85836
20628.7	5.99852		112017	4.99078		21929	3.12704		714.395	28.1788		45119.5	4.50214		11719.7	1.46776		4063.3	1.44882								3257.03	12.0336
17192.4	3.86837		98275.1	3.05012		19145	4.84713		5745.99	11.2273		49545.7	6.34958		21191.6	1.27777		4333.93	4.36283								3600.62	5.26723
13648.4	5.99543					17952.9	8.49539		355.042	14.1999		29241.7	3.75322		14906.1	3.47568		1020.55	10.6544								394.816	21.031
19434.2	9.02066		90207.6	1.12643					8436.08	2.37738		48616.8	5.13251		8480.46	12.9688		13982.1	7.67238								4171.52	4.1147
16088.3	0.66685		83313.6	3.72469		16907.2	4.1401		7660.53	11.7348		42750.9	7.59728		5689.45	13.9238		7067.73	4.75848
20647.3	4.02769		96027.2	7.08807		25157.1	3.07169		7825.96	2.00549		47997.4	6.72602		6636.1	9.67348		20686.3	4.02447								4443.17	10.4736
			102753	5.51402		26124.1	4.44043		8540.54	7.19168		45045.2	1.23345		22191.7	4.90649		11474.1	6.99394								3558.43	12.3851
18937.4	6.90531		108719	3.93468		25803.9	2.05812		1239.05	13.5175		51841.4	10.6583		18852.9	14.1343		5792.02	3.26609								212.836	90.6262
16704	7.19912		114843	6.30928		25543.1	3.2432		765.799	51.4461		45047.3	0.51374		28310.8	5.37677		3502.89	11.3031								956.182	32.9856
25865.8	6.31255		104560	3.21362		21029	7.74148		6700.41	4.68846		35094.5	4.26694		11818.5	9.48269		9196.34	8.88878								6891.36	2.98142
23546.7	12.1754		130640	3.90228		33685	6.96309		10019	10.5006		47304.8	8.04644		37272.6	7.55743		9017.52	8.3672
20855.7	7.62931		118683	6.84039		37321.8	1.35795		16170.6	14.276		58474.9	5.04907		17463.6	14.7245		13974.2	7.06082
20799.2	7.85752		113736	7.42687		30448.6	6.29976		4119.58	3.58752		54777.1	2.74023		21180.3	8.95094		7802.39	7.30331
19324	4.13824		106245	8.84178		20950.2	5.30449		1230.24	24.2084		45647.8	4.62983		7063.72	5.12852		3276.47	4.53815								578.947	67.3073
19215	6.77734		99784.9	3.15356		20978	5.66589		3464.33	5.36918		47232.7	3.05925		12811.1	4.90621		3532.68	5.52517								5125.67	2.19999
20272.7	11.6318		101799	1.24594		30171.4	11.6453		1357.16	11.4323		56704.8	2.8169		25071.2	2.17371		6261.04	11.4331
17619.8	3.0197		98618.7	5.69464		19068.8	1.25094		4300.09	7.17151		47032.7	4.02409		6355.65	10.597		5110.2	6.10056
15352.7	9.03979		100588	7.31759		20537.4	3.97125		460.599	41.5511		42028	5.23571					2914.4	0.959034								1084.78	16.9898
21249	10.4381					31206.6	6.9093		2029.46	29.7469		55753.6	3.0898		14686.6	14.6733		6265.22	2.70225
18852.6	8.83291		115343	8.99848		30017.1	2.25636		582.82	9.26616					27756.6	7.84225		3452.15	9.88818								923.815	30.9836
22754.7	7.89164		106008	7.18239		26682.5	8.63097		11180.8	13.8952		59688.4	5.65763		10729.1	19.4065		1318.64	15.4497								12733.4	7.28827
21850.8	2.62487		109929	4.61065		24938.1	1.73295		6311.86	20.8809		46050.7	6.4542		12047.5	4.33294
22097.5	3.18174		100193	4.9913		28193.5	10.0713					50656.9	4.13228		2526.14	14.999		24835.7	2.89027
			115148	1.95249		25525.2	6.5007		11609	6.97352		67804.2	4.99773		17418.7	5.18079		22268.5	0.385709
17540.8	1.87098		105208	4.26739		24894.1	1.8679		11611.5	1.59537		46853.1	3.41952														6955.98	6.91825
18510	6.97744		109412	3.90822		23725.5	9.14671		6111.12	8.04302		44258.3	2.55224		16140.2	6.7577		1472.57	14.7437								5572.95	4.97932
20702.6	2.67423		107565	4.81741		24217.8	3.49601		3180.03	8.66138		40645.3	3.78457		13756.6	8.47839											3222.85	9.17647
18328.1	8.71517		89934.6	8.11377		23463.4	3.61933		9395.07	3.33064		45642.5	4.4844		10598.7	0.599459											10668.1	5.32987
17528.9	6.20771		113268	7.47367		22841.9	5.00543		2540.43	9.57826		54505.5	4.52053		23126.3	6.14193		8269.25	5.72566								9709.51	5.28733
20081.5	14.0531		96247.1	4.19624		24717.8	3.44237		4864.34	13.1455		51434.6	2.38792		14609.5	4.53954											5326.23	2.02953
24083.6	0.512272		103506	3.48375		25653.2	4.33699		7362.49	8.76371		64969.6	4.0038		20755.6	4.56722		21586	6.04225								13802.4	4.60181
21601.2	9.32069		104993	1.6028		27831.8	8.25536		10665.4	15.0373		53936.7	3.22887		20696.5	8.50529											4336.25	9.78726
22753.6	8.75346		114669	5.2773		26907.6	7.78505		2429.44	29.3376		55184	9.34278		26667.7	11.634		6171.4	12.1743								219.087	42.7164
20122.5	9.50406		117879	2.69779		29037.8	4.08838		960.27	100.908		53422.3	3.39137		30606.7	11.0641		3696.02	5.01312								2504.98	52.0569
22892.6	10.0798		112611	3.08346		20263.1	7.43067		6806.89	25.3452		14278.1	4.37066		9759.07	13.2651		9102.8	7.05309								952.227	29.8238
18799.2	10.6484		101011	6.46067		26621.7	11.6912		4156.51	14.0263		42571.5	4.86159		17616.1	5.44183		5462.91	2.22314								1258.71	47.6484
20827.8	3.49821		107117	2.82971		23848.9	1.2102		10377.6	5.25317		52455.9	8.51769		18265.6	2.29234		8160.3	11.1856								5321.74	11.7585
20177.2	1.78106		107473	6.67308		26785.8	10.9492		6103.55	4.16297		52651.8	6.76345		13001.8	8.96107		6129.72	6.8608								2911.14	11.141
20475.4	3.87901		105880	2.21252		21532.9	6.80447		6550.06	4.84818		50121.1	3.73144		17781.7	10.4483		6048.47	8.05365								8022.58	8.5411
17548.3	3.5771		111124	6.65269		23493.1	1.67122		431.038	28.823		54337.7	5.81317		20313.1	3.44807		3503.4	6.13619								1005.07	19.0136
28440.9	2.35362		115230	0.629098		31435.8	5.17304		6546.15	9.89185		71421.8	2.49093					24560.2	2.83383								4626.19	8.33868
20532.2	5.57403		105809	8.10652		21566	3.23697		5759.25	6.10696		52569.2	1.826		5681.69	3.2947		11200.8	9.86852								6697.16	5.0408
27086.8	5.1485		107917	4.89856		27180.7	2.26693		9935.36	7.93272		38934.4	1.17843		21673	4.96224		7304.03	10.4274
24181.8	2.6493		118918	2.87888		34357.6	6.52944		9702.16	1.96741					8607.63	12.4613		16092.2	5.07719								6889.29	9.28863
27728.3	2.25936		117908	3.32798		26247.1	7.35625		10894.3	27.6685		52208.6	4.34351		43227.9	12.6081		12062.5	13.6083								14447.2	10.4054
13969.6	2.21339		62694.4	2.88094		16883.5	6.37812		3.23165	5445.27		22156.2	1.32498		3953.98	5.54233		4553.31	4.60975
13432.2	3.18294		58284.4	6.2245		14009.6	1.99751		7.77173	11498.1		23121.8	2.94612		9428.18	6.81313		4606.8	9.29197								5187.55	8.92833
15154.6	9.02245		65872	8.38938		14472.1	7.97857		6.81204	7724.22		29889.9	1.72966		8722.39	10.8875		8467.44	4.13584
10579.7	12.3363		65635.7	6.35506		14071.4	4.79711		8.48686	3120.07		22625.7	6.53913		2924.59	6.65107		1261.61	19.2502								598.913	27.607
10481	6.13289		71170.8	7.14682		16064.4	4.73653		15.8636	1263.79		23826.7	8.31545		3068.6	4.44945		2714.76	11.5788								1313.7	12.7853
12728	8.04657		57820.5	3.46673		10785.8	3.58256		8.01788	10855.1		24100.6	3.67086		8939.33	3.80455		5213.52	9.77035								11130	5.71431
			66435.5	5.71945		15752.5	3.75871		1.95289	10360.6		27973	7.02175		4165.8	8.58756		9369.44	7.33498
11324.7	8.5041		70941.3	0.929869		20076.3	5.4811		58.6408	288.103		28003.3	5.17162		8597.07	3.00128		1465.21	8.11502								796.226	21.7556
13988.8	13.9179		72568.9	4.59507		19623.2	3.6229		0.36014	4882.18		24508.2	5.22627		8230.25	1.89528		3289.64	3.34729								8213.8	5.24106
14203.8	5.46532		66160	3.74536		17627	9.44711		8.64865	10203.6		25083.3	7.0951		4143.47	5.9521		7225.06	7.74705
12196.2	11.1326		71823.8	2.74496		20167.6	6.04894		23.3071	1997.61		26106.7	8.7907		3313.2	3.94069		2391.84	7.43073								1080.4	14.697
13807.8	2.27499		57383.4	0.697257		16194.4	5.02507		3.10364	12915.8		26645.2	8.9078		7281.39	7.01994											6070.23	5.36191
15222.7	10.1272		90180.4	7.54554		18137.7	4.63807					37483.2	3.4468		3781.77	10.7487		2130.9	3.3438								635.602	4.31517
12316.3	2.83231		70106.3	0.315721		16564	5.95595		10.3559	3098.44		26649.2	7.28592		8370	11.2225		3444.42	17.0942								2342.4	3.61747
13429.7	14.8275		81602.1	5.13103		17726.2	7.19485					31007.6	0.555063					1446.52	19.1837
15029.6	3.65637		70863	6.25561					4.28725	7924.34		31641.8	7.69362		6291.22	3.2366		7670.64	11.3338								4060.73	1.37391
11792.6	12.5342		48861.2	5.00936		11188.9	4.20864		7.58002	8795.16		8446.01	7.89008		1958.62	5.63067		2146.4	8.45982								2561.67	5.15637
15323	10.2805		71908.6	7.75141		18615.6	5.47733		8.67068	3141.22		29430.3	2.75256		4557.05	9.82039		3608.98	14.4188								2853.56	4.22625
8781.18	4.71151		64323.7	3.64494		14866.3	4.62782		6.48286	2847.12		27831.4	6.50045		2841.2	4.90177		2723.81	19.5148								2206.14	12.3673
13172.6	3.98274		69569.9	1.59167		16483.1	6.88274		7.70903	6299.31		31477.7	3.55508		6445.43	3.00416		5554.52	2.99383								3730.85	2.01879
16978.8	11.7442		79912	5.67565		18227.8	5.47767		10.5584	3079.18		36017	5.99234		4945.9	6.59219		3885.12	4.77849								1706.45	12.0185
15608.6	4.88327		82373.4	2.74335		17894.9	2.46817		6.4157	10545.9		35488.4	3.72225		1579.51	4.98973		9225.9	1.39513								11492.1	5.55346
13127.4	9.775		73307.2	6.35447		16393.4	1.92204					32332.2	1.53283		3476.11	12.0284		6350.54	7.37302								4941.63	5.82286
			51617.8	9.91292		1521.49	9.59376		4.84349	4843.32		30791.8	2.11776					9240.41	4.85127
15686	6.88093		73911.4	9.32154		17199.9	2.33492		5.59361	10406.9		33673.2	5.9804		3114.05	15.3049		6936.65	11.6966								4948.24	14.1715
16716.5	6.83733		70955.6	6.97144		16263.9	3.52706					23365.8	4.90983		10336.2	1.71975											4206.74	15.6038
14495.7	7.57494		79982.6	0.792938					8.37155	3881.09		36968.8	4.13186					3177.68	8.23918								5683.27	6.40954
15855.6	7.82243		68983	2.69236		12528.4	4.27804		9.80623	13082.4		26538.7	5.36265		4902.97	11.4299		6730.32	4.29683
19118.6	1.72778		75219.7	4.09846		21948.1	3.64864		4.40548	11172.4		31562.2	3.42642		8857.26	6.67495		6140.57	8.01112								13753.5	4.59994
7715.94	8.00379		67291.9	5.2492		6554.37	15.612		10.7201	5156.62		11173.7	11.7362		4511.28	9.08663		1389.89	5.58976								1514.54	8.06363
17380.3	12.5646		84029.4	3.91442		17935	5.54239		4.5111	11131.1		36211.7	2.94325		3717.77	2.93786		7422.35	13.9894								6063	3.79345
			70901.8	3.33078		18224.1	0.848701					32114.2	6.65061		6245.38	3.83718		8953.04	16.5276
17341.5	6.87085		83335.3	4.6082					10.5926	2347.01					5767.77	4.76282		2073.6	19.5208								687.766	34.6677
12729.4	7.84087		85023.5	5.81702		18349.2	5.33722		11.8608	1315.02		33917.1	1.73511		3583.02	18.0337		3206.24	30.0476
17159.1	5.2564		85174.9	2.35516		16275.9	7.37748		8.64581	11883.5		20083.6	0.882935		6200.87	1.62443											5139.85	7.0128
18168.5	3.02226		86305	2.43422		23266.3	5.36313		8.62278	12732.7		40951.8	5.25631		5731.16	9.85684		8555.92	8.1182								10899.1	1.27667
11847.6	2.19918		78276.8	2.07382		16337.3	7.57145		55.2987	545.905		30303	3.95714		8696.51	15.8933		1644.49	20.0963								843.221	11.2351
16627.3	5.15388		88202.7	5.06029		10996.7	4.50845		9.66104	9346.56		37931.7	10.6867		4654.42	3.90573		6430.73	10.196
11841.2	5.03934		100576	4.75205		18535.6	6.13915		8.18191	546.608		39532.8	1.57576		5616.41	4.58896		1281.72	15.9793
13363	11.3873		83900.3	6.43237					10.1207	344.904					7771.04	4.35802		1275.83	19.0049								458.397	38.1713
17239.3	2.64931		77674	0.854204		21833.1	5.74709		16.9552	7641.41		29148.4	6.01863		3771.05	0.557741		7564.52	6.54368
17418.8	3.92654		79567.3	6.37618		19976.5	4.3851		6.06191	6354.77		35917.2	6.26643		10947.4	0.318374		5010.16	9.82523								3057.24	2.81073
16771.7	8.8368		87030	3.05379		18593.8	1.50284		8.33815	13438.6		34923.3	3.17089		3181.74	3.28018		8820.13	10.6787
			86624.2	3.19298		20606.9	5.19389		8.42811	12757.8		38862.5	5.6088		9556.1	0.739662											6113.11	2.78339
18217	3.32063		69007.1	6.16238		14340.7	2.70255		13.2648	13492.5		17857.6	2.08992		17247.8	4.71848		4165.26	12.0671								3639.12	9.17519
			81581.8	6.40015								36970.5	2.51652		6775.83	4.37091		9453.37	5.41291								5782.99	2.7575
12329.1	14.598		86841.1	5.10676		18077.7	6.77423		29.9155	205.266		33712.5	4.45449		6457.67	0.30652		1325.5	14.443
15461.5	6.82242		82286.5	2.0351		18811.6	9.95329		6.32057	13177.3		35865.4	4.10664		6427.58	1.51192		11521.6	13.8849								4960.71	6.46933
11685.9	3.26818		74415.5	3.90558		15155.3	8.63672		12.0741	3363.44		28790.9	2.74424		10019.5	9.15601		3955.22	6.89497								4279.13	12.2041
15162.5	2.83385		96013.1	3.15139		19953.3	3.6655		5.65616	6583.11		38957	1.32237		4408.94	8.67978		4726.19	1.93423
19797.3	9.29323		86695.6	6.81898		19551.8	3.25279					38441.4	1.59765		9198.12	5.98848		14110.6	4.99189
16829.4	4.72108		106897	8.05877		20361.7	4.75718		68.6722	208.669		37793.2	1.43754		16995.7	4.6525		2015.36	9.3249								490.357	16.8409
18611.4	5.01675		89575.1	9.9934		21669.7	8.93142		12.4279	8833.92		36136.5	2.73033		8068.86	7.15136		11392.3	5.90116								3437.08	13.2539
18796.1	9.42089		77614.7	5.73595		20409.4	7.28499		7.48526	10963.7		40161.4	2.31071		10420.6	9.7408		3848.03	7.89162								2910.34	7.29065
14172.4	3.41612		96061.5	2.89089		20383	6.50121		35.0658	545.067		35821.4	4.76742		9804.56	1.17101		1599.51	23.3295								711.044	13.7047
15513.5	7.09504		80356.4	2.65477		20845.4	5.0551		9.02351	13529.5		35676.2	3.60019		2999.97	22.0861		9411.13	3.55179								4640.22	14.9755
16933.2	6.84816		94848.6	2.66726		30420.9	6.65397		13.9144	8102.57		34572.4	1.36972		5722.11	10.2415		4432.7	12.6104								3733.55	5.29865
12543.8	2.23065		70573.5	4.82908		12970.1	5.65172					24236.6	4.89573		2566.23	10.2626		10210	5.44793								5508.21	2.81903
15277.3	4.46026		85179.2	3.28982		20882.7	6.07248		5.50957	12620.6		37402.5	1.19109		2447.23	9.84097		3241.53	11.6806								5566.51	4.93087
11880.5	4.64057					16176.8	3.1006		7.98994	301.645		32591.4	2.0811		2837.91	18.5848		1610.08	10.3988								251.763	24.8871
15536.8	3.96691		84547.7	3.74969		19700.9	6.9709		10.4485	1811.29		36227.7	3.80856		3122.56	11.9132		2861.27	5.03344								1593.58	10.7064
			79824.2	0.35068		28018.9	4.21373		7.78875	14068.6		40653	5.77148		6025.91	2.43194		13539	3.28691
19170.3	7.67051		84819.4	6.3471		19168.4	5.06689		5.37611	12003.2		33150.5	5.3353		5494.99	2.24626		8182.85	14.0249
13435.6	4.72233		100067	2.43909		22855.9	8.33138		34.3846	384.8		38835.1	4.53298		6096.25	6.21434		1712.63	4.7441								242.873	35.2296
17611.9	13.7958		97564.5	3.29372		25396.3	2.75549		26.398	1749.64		48670.7	4.60773		6112.93	4.02983		3542.58	7.36613								3068.66	23.3043
15601.3	8.20529		84645.2	8.68039		22739.1	3.59301		11.0018	2307.53		32415.2	0.292538		12409.1	2.37366		4309.07	1.15981								1127.64	9.83902
17693	2.2247		94408.8	9.79105		19083.6	1.11224		3.16533	11009.5		40327.7	1.87371		2912.62	8.68175		3809.98	7.77195								5447.52	7.30237
17798.6	8.04819		81877.5	8.726		22033.8	3.78928		1.24845	14737.2		37895.1	2.4423		3437.76	26.4203											12208.5	8.92828
11822.7	15.3335		75495.6	9.93359		19793.5	0.562937		7.52314	7063.62		32725.2	3.58945		3164.21	10.9292		6012.15	6.32758								7479.55	6.32451
19465.4	11.2871		82474.1	2.36554		24216.5	6.40231		7.32816	9636.83		40167.9	3.38616		8717.88	5.78095		9149.78	7.02928								11135.4	0.438719
15865.8	4.06255		94594.9	6.52589		20476.6	2.83046		8.02416	1252.17		36457.9	4.27798		2901.69	4.99118		2946.97	8.29955								2638.57	5.71453
			93830	1.98083		20034.5	2.80867		4.00837	4434.95		39075.4	1.78312		9795.5	12.286		3662.9	15.5734								2254.15	5.86498
18121.3	5.55576		87538.8	9.21797		22916.2	1.45758		5.12049	9584.76		33814.2	1.90847		6497.37	11.8952		8655.04	3.63407								12399.5	3.47108
20945.6	2.18301		101609	9.74023		28397.1	3.3906		1.89548	6587.79		45131.7	3.42137		11176.2	4.76119		5219.86	9.86418								4342.9	4.79162
17752.3	3.59283		81887	6.26225		21034	1.05907		8.35808	13960		37196.4	2.53802		7995.94	6.09944		10087.5	2.81676								6051.25	2.08059
17320	10.1001		91709.8	6.34499		25620.1	2.0414		37.1797	738.52		42802.1	2.38478		1949.07	11.3552		2863.06	8.27554
19398.8	11.2544		81508.4	7.34259		18541.7	5.79211		8643.89	11.4878		27764.5	4.44121		7905.42	6.48776		7076.67	9.5234								3093.88	1.76954
22937.3	4.58922		78843.9	5.96577		19869.1	11.0584		9978.96	3.47223		17411.6	8.10627		20552.6	5.45201		3893.42	1.10854								3174.95	5.14621
16110.3	3.46002		58979.7	3.30635		18471.3	3.13577		12586.2	6.48785		24196	6.55057		7730.02	3.2712		6474.43	9.88917								3501.89	9.33209
15271.8	6.99144		64584.1	1.92093					8475.58	2.8628		27651.3	3.6611		9835.99	7.75052		8230.2	8.64261								9838.15	6.49341
1768.67	11.4625		71412.4	4.98862		24699.9	7.64935		2271.64	8.04021		31214.2	4.36558		2080.11	8.50108
17436.2	6.34609		66972.5	1.95933		19564.4	4.34645		10986.2	5.53183					7074.75	7.02048		9806.17	4.43364								5996.07	7.87805
15398.4	5.64372		47040.6	1.40929		18915.2	2.38036		12430	9.56456		25265.2	0.804366		7628.02	13.4109		4718.65	13.5059
13252.5	12.2027					15466.5	6.40222		1126.74	10.1188		30431.9	3.36745		9709.7	4.10982		1058.49	4.6039								748.667	9.41939
6839.01	5.89771		71333	0.89712		19554.6	3.45058		306.345	40.7874					10934.8	6.71991		1395.75	2.59003								9739.54	7.95277
15182.3	6.58848		65219.6	6.31488		24421.3	0.976252		3133.26	7.14424		32737.2	7.67115		9109.2	6.21711		1533.25	34.5977
20484.8	1.81289		77418.2	5.37518		21937.6	5.52814		8494.36	11.7639					16150.6	6.30671		5993.05	2.84035
16202.2	5.69006		71202.8	6.2108		16974.2	6.00817		2955.82	10.2644		25538.1	6.64955		21770.1	3.66772		1824.73	9.7034								6127.07	4.37762
23075.9	5.63463		94015.5	5.32152		21767.5	2.38067		2707.46	9.72344		35968.2	6.95765		6345.81	6.21781		6702.08	1.84823
19544.9	5.91857		69528.6	2.58257		18566.4	8.2871		13719.7	2.62555		26578.8	6.63327		11038.8	2.01485		6721.46	6.26556								9571.83	13.6123
			71086.1	2.43251		19699.7	5.51958					23652.2	3.76651		6726.99	11.0097		18367	7.54577
22862.2	2.2216		73422.1	5.999		21400.2	3.58362		13417.4	9.32544		27641.7	3.36723		5923.65	5.86858		9400.58	7.12018								1039.14	24.0502
15307.2	9.67181		68599.2	3.37694					4230.23	11.3526		32621.7	2.00553		9292.04	7.49491		2564.48	11.6489								10833.8	5.21488
17608.8	8.10918		65538.2	4.62572		18489.8	10.9563		11273.2	5.35905		23896	4.14426		5679.09	2.56157		8416.44	7.95223								6986.37	11.863
18327.1	7.74718		70819.9	3.72302		20828.2	3.62318		10897.7	3.99987		36013.2	5.57172		4305.24	9.59492		8885.32	2.46624								7613.75	12.2941
16521.5	4.92494		69865.7	5.89932		20988.4	3.94653		4107.31	10.8169		34598.2	2.36645		11513.7	8.26088		4129.36	9.33764								4246.29	17.2521
17621.5	2.77464		77853.7	7.2949		20917.5	2.67786		5334.13	3.60012		37483.5	6.83288		8621.06	5.93309		7125.51	8.85988
18276.1	4.35599		58508.1	4.30481		17658.5	5.54974		8957.05	7.50641		28655.2	1.87047		5741.49	6.31664		5394.91	12.3621
20928.8	2.04782		63771	10.8564		22384.3	1.41531		11432.6	4.93016		28875.4	3.05638		17540.5	6.64726		8173.21	5.07087								1166.98	12.1039
15033.5	3.36192					15279.4	2.27858		5583	6.17918		14615.5	4.10008		14304	8.47323		1881.66	20.2158								315.744	13.2925
1610.24	24.8738		77157.8	4.13722		21876.7	1.20165					31454	0.941921		2467.4	7.7622
17665.7	3.56839		70172.8	2.28065		17950	6.8022		6741.92	3.99951		22576.7	5.59419		5738.1	9.52191		7740.96	5.22598
16094.7	7.67708		68239.3	8.90791		16173.6	3.04423		8252.47	5.98682		14198.2	13.6902		5999.08	6.74726		8081.4	10.2819								7040.74	5.68891
16617	5.76198		70958.2	4.61026		15504.7	5.28151		11766.9	3.39478		24426.4	6.71903		13136.5	6.72722		6246.02	6.03554								6941.2	2.32289
22177	16.6191		77028.8	3.22167		22059.4	4.234		11920	11.1821		32435.2	4.91747		10272.3	2.02519		10137.4	3.18876								4716.76	4.53923
22714.3	4.44253		71628.2	8.38147		21664.3	6.7807		12597	3.40674		30125.2	8.84482		10864.6	9.44661		18427.8	2.75706								1182.43	20.7404
15967.2	4.109		74493.3	1.4568		19285.1	5.09768		2248.05	14.1669		31518.9	1.19848		2786.92	7.23906		3004.34	4.79205
21639.2	4.16699		85435.8	7.12529		22064	3.5753		11240.7	4.92255		37903.8	5.91415		9509.17	3.87697		14144.1	5.76289								6626.28	13.3561
16782.6	14.9772		74344	2.43325		21799.7	3.39046		2544.95	0.723359		33451.5	1.27523		7704.2	10.5677		2596.3	15.0988								5439.82	4.78077
69057.8	7.18762		83305.7	0.384588		19125.9	3.94001		425.615	14.6102		40918.6	5.09043		19826.1	6.03289											1180.59	25.1278
23403.2	10.678		79959.3	7.27125		20217.1	4.8882		3693.22	8.576		34357.4	5.96175		15011.1	6.47312		4390.48	6.0209								587.418	21.4591
18056	5.46653		86105.7	2.93662		20288.4	6.28117		469.248	27.6361		31200.9	2.65449		13985.1	5.66568		2337.34	24.9057
22927.4	8.7652		92296.3	7.43697		23348	3.57806		12936	2.71035		36199.9	1.59778		7016.61	9.41817		7044.2	4.51694
21389.7	4.80119		74019.6	3.50932		20233.1	7.80057		14736.1	2.43563		31365.2	6.89117		1987.01	19.5993		13976.9	8.16719								11831.8	3.25354
			80698.4	2.97414		20946.5	6.67596		14016.9	7.64222		33175.3	7.80971		12783.8	5.40115		9882.6	13.2865
16722.8	9.7317		84765.1	3.09381		19911.1	1.40912		2196.57	9.0863		20460.4	7.6304		11476.8	4.0646		3005.11	6.64555								7035.05	3.46736
21238.5	6.12403		79411.3	5.42463		22618.8	3.85285					32054.2	8.70877		12126.9	7.03828		12382	6.88462								12559.6	7.35289
22056.3	7.72119		77318.2	5.46156		16264	1.87211		13084.8	2.70081		27583.4	6.99715					12190.5	3.95641								3439.92	10.2015
21730.4	3.3867		88018.7	4.15893		22720.2	4.15286		7409.71	5.01067		32707.5	1.44276		11429.9	6.88102		6177.05	9.42422
15720.5	3.39081					21661.9	7.98258		523.954	20.2893		32239	3.31008		18146.3	4.88699		2200.05	13.4363
19940.5	3.83055		70104.6	8.67262					9326.11	1.27398		34484.5	2.47012		8743.04	4.69868
20413.3	2.14299		78779.6	4.41992		14305.4	5.83112		6612.99	2.5142		24421.9	6.73318		5307.91	4.21701		7523.2	8.21851
24175.2	5.60668		81845.7	1.36269		22664.6	6.11382		12306.2	9.70285		23176.1	3.42329		3670.42	6.07958		17780.9	4.50543
2366.89	14.7607		83283.3	9.40313		23685.3	8.71222		3854.34	5.71826		24947.2	3.75783		2644.57	18.7469											6568.09	11.6638
21789.7	10.7683		81842.9	5.74437		21763	4.76793		11778.2	5.16256		33485.7	2.23152		4343.48	7.76096		4791.18	10.6968
15699.8	8.1312					18789.9	7.05287		368.904	5.14714		27592	5.86205		14244.4	2.34921		1368.28	19.0209
17814.8	6.97855		68856.6	7.14882		17093.4	3.22266		14765.1	2.16784		25446.1	2.05138		7394.05	14.7689		6947.78	7.01641								665.916	8.03915
14550.2	1.75431		81152.3	1.78102		19965.8	2.22576		662.334	32.758		26972.7	2.76426		11843.4	4.41364		1974.2	21.4437								738.189	13.7872
21769.8	8.94254		105683	3.48907		23256.7	4.51308		292.816	60.3026		35924	4.26992		14134.1	6.36332		2810.89	7.05027								12211.2	9.34269
23711	10.5375		90718.5	0.506601		22272	3.7112		8059.09	11.1847					11697.4	5.43708		9794.1	10.3844
17481.8	3.35489		81524.1	5.97428		22890.9	1.93208		5104.86	6.37772		33550.3	5.88916		10454.1	5.33067		5338.65	4.73634								5287.89	11.9191
15653.8	4.56903		93359.6	5.40584		27003.8	2.85621		5185.13	7.65775		31514.2	1.32415		7586.14	6.43228		5404.89	4.34877								12447.9	3.2572
21176.4	9.1146		87928.7	2.30735		22605.1	5.41346		6860.51	3.81341		42559.6	1.31898		15038.5	1.44255											3751.62	6.08906
23209.8	5.75548		88200.4	8.99998		24322.8	5.85964		9684.57	12.6827		31117.5	5.34836		1489.43	5.66068		7930.62	9.47238								505.819	22.3364
15955	5.81125					25776.2	2.2824		882.413	28.7645		33897.6	6.22029		3325.84	4.27922		2974.67	15.5792
17843.1	3.80812		72959	5.78174		19378.9	5.60049		2441.22	6.26349		29685	8.57236		3823.97	9.11582		4373.39	7.0842
21010.3	10.373		87452	1.99609		21659.8	5.21839		11763.9	0.870977		27663.8	2.96709		10989.6	4.07285		9908.29	1.53309								7906.2	6.47205
20770.5	11.5446		80604.9	6.24896		21169	7.99188					36355.2	5.94123		8226.29	6.83708		19911.3	1.02105								286.329	35.8049
61980.2	2.81955		84688.5	12.6858		16802.6	6.26286		943.367	48.7376		29679.2	4.54754		20314.2	3.74885		2847.66	7.08515
22177.5	4.61792		74314.7	6.88499		18033.4	3.4136		10799.7	4.27876		28389.5	4.69931		22405.5	4.20073		4785.13	8.12035
21886.3	9.28951		87058.5	5.69565		21992.5	2.42487		9703.15	6.35734					7244.16	7.84836		9136.01	0.347793
19440.4	4.21518		81298.8	4.16096					7930.14	13.0431		28835.9	6.27619		11224.7	5.37046		2528.68	3.47442								11683.2	4.3852
19864.4	1.94419		84939.7	0.713588		21986.2	0.719227		12665	8.9746		35723.4	5.3197		10994.1	2.96159											8220.92	9.05763
21845.4	10.6306		94099.2	5.29596		26059.2	6.27242		5129.65	16.2469		44571.9	5.38129		1712.88	14.4851		5760.41	0.734026								3018.49	11.9467
16610.5	6.24268		85221	9.8139		23785.7	5.32929		4018.55	6.6039					6480.75	7.5386
20025.5	5.08508		90385.1	9.3215		25297.8	7.20615		3489.63	7.08414		40918.2	1.58186		15774.9	1.20248		7784.31	7.97892								9958.02	9.85717
18103.7	4.09483		85538.1	5.43417		20287.1	4.624		6828.83	1.08505		33078.8	9.4769		9373.4	9.39074		6947.19	6.73671								752.712	10.8237
19291	9.54471		94889.4	3.4333		24150.3	3.60436		442.79	27.7168		39916.4	7.26973		11804.4	5.05389		2833.77	17.9808								5745.67	13.8794
21717.7	4.37249		86543.3	8.66146		23880.1	8.53431		3915.62	5.84812		38521	10.6251		9176.03	11.2536		10148.1	5.66544								6679.93	2.39452
24278.6	6.96352		85652.9	3.41078		23812.1	5.63451		11302.9	4.53226		40840.5	3.75914		4759.95	7.07798		10405.9	9.05912
23487.5	9.20437		90048.3	2.74197		25305.3	4.44965		14651.9	6.66979		33222.1	1.34586		10050.7	3.33663		9219.75	6.91439								667.325	24.7057
15960.9	6.36714		86279.4	6.82584		18608.1	3.09419		568.974	12.8211		31413.8	3.99681		15486.3	6.90135		2175.47	13.1309								3443.6	10.9773
13168.9	11.8909		89006.2	7.87244		24181.8	2.79955		3737.58	8.90222		37583.1	3.42325		8178.61	3.56024		6853.04	9.12021
20814	5.36196		100162	5.46717		26829.5	5.1172		2126.86	3.85053		41173.1	4.1801		9003.76	1.90889		5283.95	7.59089
23494.4	4.86794		71551.2	7.43458		27853.2	3.80503		9775.6	3.16277		37287.7	5.13176		14354.5	4.60729											3067.7	16.1355
21137	0.942848		95167.9	7.59866		24057.6	4.28064		7818.89	6.49071		31336.7	5.55395		1431.35	16.345		5678.69	7.27799
61539.1	2.05559					20119.7	2.90148		278.534	27.9127		40644.8	1.89188		15215.7	2.44191		3234.49	10.6572								12883.6	17.6266
22185.8	9.98736		71493.6	5.3789		22073.5	3.20266		7841.92	15.0242		32172	4.02915		12800.3	5.78786		5755.38	8.09887								2278.31	6.02295
20792.1	5.22663					25131.5	2.99372		5403.25	4.05374		36788.5	2.80716		15119.4	5.48249		4148.57	2.21206								9169.68	6.4957
22589.5	3.96316		73078.5	5.7726		21089.5	5.21176		6733.47	11.5411		33146.1	1.22889		15542	3.33506		7966.49	4.77065								8197.22	2.21798
20226	8.38078		84541.6	4.44232		25946.7	0.965936		5790.93	2.65055		34807.9	3.71448		10875.5	5.79364		5251.09	2.76976								9276.9	2.0969
20602	4.00651		77141.4	5.29915		24703.3	4.12343		7528.41	11.3433		36437.7	4.84083		7222.37	5.49938		6391.96	3.19926								4270.98	13.0805
18306.1	0.512729		68120.8	10.3095		22287.1	4.63629		10463.3	4.0706		38430	8.72792		14456.8	7.80811		5553.19	2.0689								13508.7	3.41688
21366.3	2.09216		90140	4.88908		28420.3	4.9043		7108.38	14.2826		39311.8	6.13065		14716.9	7.16656		10982.5	4.61958								4551.19	3.90705
19091.1	7.81212		87509.9	5.4335		22060	2.74337		2324.33	14.0143		35157.4	0.40816		5944.41	7.56782		6552.65	4.39865
16193.6	3.03921		78991.4	4.99692		19264.7	3.88787		2707.7	4.89136		35587.7	5.55621		9574.16	1.35206		4706.06	0.625645
23006.6	2.94667		86233.1	1.16414		27351.6	2.07881		12506.8	4.47902		35827.4	4.60849		6744.76	11.4207		13564.8	7.80652								653.51	28.008
14417.7	3.30869		77345.3	8.44928		21413.7	5.40996		551.948	28.8789		31954.3	1.65789		12483.2	6.85489		2107.23	8.17582								5703.89	6.47168
23521.7	4.60566		97214.4	5.93757		23585.1	6.67593		5157.9	3.00196		46646.5	0.552252		21280.3	3.67944		8238.95	15.5157								3671.68	7.75069
20814.3	7.45165		81077	5.81376		23952	2.28761		4541.43	2.69553		36874.6	10.3226		13892.7	5.3569		1129.95	15.0139
			79917.4	3.18955		25918.5	2.6465		9986.25	2.65706		35156.5	3.30989		27862.2	5.47715		6467.59	1.44936								5677.15	8.57721
20536.8	10.8136		84641.7	2.92573		25758.8	2.81102					36086.6	4.72676		6644.22	9.52642		5471.21	5.01994
																					6108.76	11.7405

## Sheet: Figure 3B_%CVSIL
Figure 3B - %CV SIL
	Alb	CRP	Hx	IgM	LBP	SAA	MBL	MPO	A1AG	C3
	6.45541	16.3063	1.59617	5.80266	10.4327	4.3192	16.862	7.32485	10.6166	8.05533
	7.59659	16.0501	3.48315	7.36464	6.53476	9.70295	9.34918	10.6157	3.91029	4.5604
	5.42237	19.624	4.71553	5.62676	12.4308	9.33941	8.53931	12.9139	6.40808	4.27097
	4.15456	6.11869	2.50239	1.65621	5.32392	11.3774	8.77629	10.0595	9.64195	6.63234
	5.85665	8.51541	2.43255	1.74463	9.37916	3.54047	9.5153	10.5775	16.7034	14.2743
	4.79607	3.67007	5.337	6.44154	13.0617	6.93895	9.34954	2.36855	5.90564	4.32972
	1.57346	24.5134	2.64974	5.88507	3.07015	1.68689	3.84523	3.12305	10.298	11.558
	13.4853	16.4244	5.1837	1.08784	12.0774	8.51974	7.07285	11.2623	11.0356	2.41292
	5.85163	4.18359	1.53114	2.80852	4.71796	6.70208	4.97949	9.29552	7.74658	7.79725
	4.60249	12.5582	3.27995	2.81199	10.5064	1.67657	4.41701	23.5268	5.39215	8.40387
	0.727397	8.22605	4.59312	5.72532	6.22045	7.22168	5.78407	6.44292	15.9975	11.6578
	12.1236	15.3329	3.48157	3.77602	4.75334	2.57472	9.80543	3.45699	3.20039	4.18085
	7.53939	9.77896	5.08722	1.82199	6.1231	4.32777	7.95304	5.2352	4.8108	4.15854
	5.42142	15.1934	6.55046	2.43354	4.99538	7.93582	7.00606	12.2724	14.2771	6.16766
	6.17954	6.81389	2.9909	4.88455	7.0219	2.04982	7.72709	7.41665	4.23093	5.38451
	8.33683	12.6376	5.14094	7.87276	8.25071	5.30587	6.52894	9.04098	11.8333	9.87142
	9.52119	10.8464	4.80193	2.51261	12.3908	1.05328	7.11981	10.5392	3.54954	7.57834
	5.60049	27.0608	1.23055	7.20749	1.64801	6.12331	2.48763	9.5274	11.399	7.82299
	9.83432	7.03764	3.06053	4.73387	10.1052	7.7441	8.75678	8.14768	7.97477	4.64022
	8.73538	3.86104	5.56656	1.73837	1.85676	6.96512	10.7643	3.79097	2.90358	4.09539
	15.7356	22.3709	2.25932	9.07929	9.7588	5.28276	6.94312	16.9187	10.2909	6.42947
	12.0576	18.4902	2.33399	5.7198	2.84794	15.774	6.02417	18.5134	13.1964	4.5033
	7.77122	13.6066	6.60412	4.91087	9.60244	9.45106	4.26822	16.883	19.8874	4.65368
	1.51004	9.55549	3.89418	6.48369	9.65594	3.57217	7.60803	10.9881	13.2631	6.98407
	4.66255	11.3437	5.93879	10.1746	5.22796	10.4515	11.8106	6.35842	6.97259	5.8787
	14.1375	12.3957	6.61122	5.20655	13.4012	8.00102	4.28445	6.47907	5.9739	5.86093
	4.414	6.03586	3.16224	4.8529	6.75367	7.21444	10.1668	3.12455	7.45715	2.02564
	18.0007	2.00294	5.77105	4.15109	1.91604	1.05646	6.36322	6.50741	7.91908	3.27337
	6.77879	14.5796	2.46928	2.83578	16.8478	1.53859	7.16958	9.52736	9.57781	9.63477
	3.58717	8.80163	6.02937	5.00439	9.80675	10.6052	15.9494	9.21171	9.5211	3.39155
	10.393	11.5236	5.33139	1.0204	12.6139	15.4649	7.64941	4.56404	7.38265	7.33735
	7.40919	6.17539	4.11051	7.37699	8.89893	5.40622	7.05522	12.4581	1.84651	2.0215
	7.37901	2.92362	2.91995	1.05759	10.4703	5.31918	2.44028	11.1888	8.51926	8.53233
	1.70167	3.66436	1.71714	7.4129	11.1916	2.98515	8.70145	15.9223	7.24933	9.61253
	6.15027	17.6939	8.89666	8.95184	2.07196	5.63892	7.40236	0.263024	1.86925	2.44321
	10.7181	8.59785	7.44093	11.1988	5.95566	11.7081	7.29633	15.6346	13.439	1.97029
	4.2681	10.627	4.72529	4.04459	4.92555	8.83633	5.57235	7.38302	6.85197	7.05626
	1.53864	21.6116	4.08218	6.99669	4.35524	6.79538	2.54588	4.81907	3.55083	6.47236
	3.06105	26.4699	2.08485	2.12441	9.20946	5.88206	4.28366	18.6299	10.5875	2.87996
	4.87328	2.37611	9.25124	4.63602	3.86339	9.86976	1.78455	19.0549	8.26098	9.78168
	3.55106	5.65753	1.93612	4.44285	3.85695	6.74983	19.1904	10.8407	5.1521	3.31403
	3.03108	8.1138	5.1722	3.24239	11.1522	6.01154	6.70271	6.13351	10.411	3.82654
	5.69198	12.1539	4.48495	3.34116	9.1419	3.70457	7.59382	5.10926	7.33967	3.26851
	7.35333	13.3901	6.59155	3.51051	2.79212	8.95232	9.89723	10.8162	7.96732	4.7704
	3.27152	5.5329	5.79284	2.00319	6.09409	4.64197	6.58422	14.1161	4.08579	4.23974
	8.49462	4.63014	6.491	2.80603	1.67936	4.42636	3.46421	3.1939	1.6396	2.27049
	4.14359	10.8649	0.598095	5.58937	15.4307	10.1916	11.4602	8.72689	14.7094	8.57697
	11.8171	8.83948	5.32211	7.3649	4.76105	3.22454	14.8631	17.6822	4.06921	9.91043
	7.55646	22.0964	7.45271	5.36896	0.872422	18.9908	2.01356	13.9254	20.5215	4.87182
	4.84072	13.3733	3.86376	12.4072	7.47328	5.90774	13.5193	9.90196	6.30068	3.30664
	6.19901	9.06279	5.00297	8.65511	7.62375	4.77493	8.49558	17.5814	12.7727	4.39993
	4.77895	11.0321	2.0452	4.10226	7.59865	6.77964	9.14358	12.8657	4.82017	8.62097
	6.58831	16.7893	1.89577	7.19397	6.34508	3.69705	16.1165	12.9398	10.5729	6.44611
	6.63878	2.91808	8.58199	3.10363	7.96161	3.37573	10.0926	0.807892	7.8411	2.65355
	4.02451	9.80584	3.97651	7.40062	6.21942	8.48641	10.3011	9.50005	5.16882	2.10722
	12.9464	21.2038	8.77556	2.87579	10.3317	7.68078	1.84476	9.19126	9.38278	1.63942
	5.68379	15.4268	3.66371	1.89453	8.78268	5.40982	7.6167	9.47693	19.8621	6.18328
	4.06201	8.85436	5.44908	4.6074	0.743307	13.5701	3.43889	5.27142	16.0305	4.635
	1.1645	5.56582	3.60125	9.36561	6.16865	3.03915	13.3506	1.61215	5.10229	6.85353
	8.83293	20.4231	3.88153	11.2502	7.60008	9.25802	7.01639	12.1152	7.95968	7.1309
	4.34144	9.60328	4.84955	4.51782	3.02594	18.3364	4.95667	0.824637	10.5609	3.9111
	3.06279	14.071	7.84889	12.852	9.4383		12.3644	14.4848	4.1501	3.98215
	10.1973	4.04395	3.34609	1.50019	9.77267		3.49689	11.7898	19.4218	5.73827
	9.31498	8.57683	2.48781	2.04653	1.04034	5.02403	9.40447	4.40248	5.90748	16.2582
	3.2734	2.87661	3.32051	10.079	4.41775	10.3911	9.8157	5.55531	5.81671	7.44964
	4.70122	2.34328	2.67019	5.90168	9.17066	0.970227	3.02232	8.50251	11.1652	4.27799
	5.74991	5.62827	1.48808	3.3947	5.37317	2.53604	7.2031	7.53618	12.1405	12.809
	13.6713	7.84988	5.82053	3.96823	8.67931	5.35485	2.64344	21.1101	23.1254	2.34743
	6.25526	1.66041	3.43046	1.5365	6.35901	5.78962	5.96384	8.80495	10.337	3.49742
	6.74503	10.6015	9.91737	7.23422	6.17198	3.36052	7.09532	5.0499	11.8255	5.86694
	12.2292	12.3957	9.45293	5.73437	17.3808	6.84385	7.63671	7.80147	3.91408	3.42094
	2.19216	12.4198	7.776	5.09883	7.46266	16.9553	3.76213	6.86233	6.92758	6.13251
	5.08287	8.66106	3.63962	4.66625	5.7005	13.385	5.4851	4.1568	4.65559	3.21402
	8.883	17.2863	5.64786	9.30846	3.45065	10.3168	4.51195	9.56079	20.8034	5.95969
	2.66789	22.7144	3.6391	1.66425	2.56815	12.1004	8.81326	12.2987	10.525	11.8902
	9.64395	16.6111	0.97235	4.50535	7.75232	5.2653	8.52806	6.73958	11.2973	3.10085
	1.10205	8.00842	1.10785	1.07136	9.98951	2.64661	6.41131	10.6159	4.72642	8.11251
	6.52795	4.99529	4.92835	4.85095	10.8069	2.48116	5.62547	19.19	12.7637	4.89948
	10.194	12.8866	5.19803	5.86356	18.1811	5.56861	7.68543	13.0312	6.4143	5.64739
	2.86738	1.65265	8.31704	4.08669	9.54163	10.3828	6.38403	15.9289	14.4064	2.13695
	1.77191	7.45405	6.1135	1.85535	13.8572	7.10811	6.98264	17.5834	6.92281	4.22626
	8.45126	14.7392	0.583289	5.76025	3.54429	6.37859	2.28795	1.46369	4.75206	1.98388
	7.76511	12.6507	5.83569	6.91012	14.428	13.5118	4.17495	14.6499	9.1267	7.5225
	2.53613	22.3651	7.78641	11.1234	8.75925	12.8407	6.54526	18.0544	4.43248	12.1017
	5.96171	11.4172	4.58364	10.437	7.20409	6.50697	7.4268	10.9151	11.6244	6.10973
	5.41188	28.2166	2.6098	7.64071	5.83199	13.284	14.6642	10.3224	12.9149	5.73528
	3.14459	12.6655	10.2388	7.41355	7.29153	3.56397	7.00119	9.48727	8.66599	3.10476
	5.90273	13.8907	7.2396	1.00852	8.33829	0.195419	5.40222	4.96959	4.64046	6.23042
	2.08723	8.19866	3.42443	5.72028	2.93751	3.86604	7.94465	6.17461	5.43883	5.97407
	3.35094	11.2527	6.51063	0.152779	7.23495	6.49272	4.61334	10.5662	6.38124	5.73796
	9.41425	10.7476	1.34127	1.75768	1.94838	3.05737	6.01349	6.3893	4.86846	5.79491
	4.17524	9.67308	2.56475	3.89184	7.6158	6.86382	3.53898	3.09509	19.4815	1.67708
	1.50252	22.6554	0.569754	8.43788	13.2382	4.41838	6.33886	11.7267	5.57103	4.66854
	2.85121	26.8657	5.98607	5.22111	5.14461	8.83796	4.51741	8.96029	14.3231	6.03815
	5.81147	10.4535	9.10407	18.6604	14.1865	10.6705	9.25838	13.8827	7.57036	4.78955
	5.29439	18.2243	5.12266	22.3332	9.04559	8.73049	9.84836	2.05077	1.78821	6.96766
	2.45934	11.9907	2.46562	2.76868	5.74174	2.67797	6.42894	9.19622	12.7833	3.77388
	6.01382	15.3403	7.86292	10.4458	10.7404	4.5228	2.26422	1.91572	8.81005	10.7991
	3.32577	9.67921	4.96876	2.35634	1.79809	18.5247	7.83928	16.9322	13.9884	10.5519
	6.06071	9.11481	1.58072	1.57036	8.77842	2.38769	5.01975	10.5014	6.91584	7.16348
	15.9449	9.8284	8.24895	1.958	13.2434	7.76934	10.2369	11.6369	5.21997	6.45775
	12.6279	3.54481	4.5373	3.14357	6.29793	8.47197	4.12895	3.63265	4.10466	4.78611
	2.03991	14.1068	9.34397	4.10261	7.32343	3.0576	4.69565	14.1279	5.732	2.98888
	7.63252	7.50636	2.914	3.24386	8.87235	4.19028	7.7808	11.8595	6.72728	1.24638
	1.334	2.04613	4.31732	3.02348	7.03711	1.25011	2.13778	14.4067	9.90854	6.1711
	2.55786	16.6741	6.47747	6.44391	1.56518	10.7232	2.87369	9.37352	2.90807	6.17095
	10.5662	11.9272	5.33956	6.21931	8.44914	0.941236	6.09945	14.8263	4.91168	8.21523
	6.38762	15.2383	3.29606	7.9914	11.3676	11.5949	7.68731	3.94446	6.03718	5.89458
	6.89913	10.3604	10.2343	5.52695	0.745873	8.60398	10.6197	23.8903	4.75148	3.24452
	10.0329	9.36501	0.934814	6.63834	12.2512	3.6531	8.16728	15.227	6.61385	3.36493
	11.4203	9.61301	1.75089	6.56882	2.2931	3.48635	11.6256	15.3407	2.45303	10.8873
	3.0883	13.1756	5.22279	5.30287	15.9724	8.50907	9.68285	24.1288	11.5628	1.88612
	4.13732	6.86717	1.27552	6.04147	5.47869	4.39053	6.88099	13.5449	5.82367	8.09501
	5.22581	16.5305	0.719699	11.5955	5.29217	3.91104	8.67823	13.7125	5.08319	6.72522
	6.84654	5.20632	4.17706	3.51262	13.5245	3.09795	4.08358	14.4326	2.84303	6.38753
	9.74743	3.23606	9.4868	3.77012	6.42097	7.35185	0.288196	9.22037	6.34727	12.2533
	6.7947	3.57146	4.2812	0.713655	4.92367	1.10888	2.08209	16.9778	9.56519	1.64703
	2.43065	3.3041	1.65144	6.02304	11.8985	12.2407	13.8653	6.06362	8.84154	6.41363
	4.13377	8.27299	2.14512	1.99809	13.8844	1.66761	4.26624	8.40637	9.84953	7.90757
	7.45894	3.89111	0.855174		5.39172		3.13505		5.84579	3.21692
	11.6955	5.43599	10.3536	7.24016	7.10004	9.07933	7.35239	11.2006	8.9778	11.6506
	4.49095	17.4886	6.2196	2.73934	6.69049	6.55829	6.88468	8.86028	10.0551	3.32846
	10.1743	2.53064	4.18722	7.44286	7.03686	2.07975	4.36677	9.11397	10.9736	7.96589
	6.40995	18.9001	9.95888	2.92223	2.51123	16.3001	3.33078	14.3707	6.00131	5.77991
	1.33836	10.9238	3.26861	3.24741	3.50246	2.91807	14.2531	19.7962	8.32203	7.33381
	3.91626	9.23886	5.47677	1.98718	15.8024	4.25808	8.15297	3.34621	6.79817	4.38042
	8.22362	9.69982	1.47849	7.62862	6.04057	6.24794	5.71507	14.8502	10.0381	6.92312
	7.25335	15.5917	7.0213	4.19307	5.36114	0.338679	0.811421	9.2543	2.90081	6.20226
	0.566152	11.1903	9.47014	4.811	10.9059	1.97873	10.2426	9.21002	3.71923	4.586
	13.5012	4.79461	7.68469	4.68354	13.2522	7.65623	5.50487	4.49033	1.80073	6.12202
	12.1505	15.0298	1.59772	2.40782	9.27699	5.12953	8.18062	7.95842	12.7608	5.7417
	1.89056	5.6267	5.22619	5.58547	4.92382	0.402246	5.0798	7.04851	10.5656	5.99056
	1.65996	3.95392	0.475762	3.5545	6.87325	3.12068	4.50565	2.80059	2.30073	8.38795
	8.56696	4.97041	0.902732	7.11705	2.39024	6.25938	4.55253	8.51524	5.09486	3.787
	6.82981	8.94163	6.56233	8.56788	11.1309	1.57374	10.0843	9.10414	4.45665	3.76017
	5.25654	7.47148	4.26835	6.51707	12.012	2.6897	11.3544	2.23963	7.52245	3.02561
	1.46363	5.08537	2.12123	2.27861	8.49074	4.51118	5.12263	10.4571	4.77175	13.3323
	3.28546	12.9308	3.22123	2.14702	13.9854	1.53174	8.11745	10.9027	10.4953	1.96902
	7.761	1.84463	1.13976	6.02918	8.78651	12.8017	7.93351	4.59861	9.72608	6.78304
	7.55253	7.93697	10.7226	6.82165	7.36843	3.42005	5.29362	5.78249	12.8336	6.7408
	1.6536	7.52571	1.37229	1.56624	10.4738	1.58499	2.34921	7.67331	13.7493	2.00359
	3.82846	9.04083	4.35496	4.72333	13.9988	0.693686	7.27946	7.98402	4.73815	10.9552
	11.2712	7.01392	0.527677	5.15012	8.16299	3.92957	4.24408	11.5697	8.87289	7.9374
	6.46148	6.21399	2.86395	2.86738	3.31494	6.15193	9.52958	6.67575	10.9892	2.2403
	5.19166	0.757324	2.79585	8.45168	4.08092	4.90925	5.88217	19.0278	10.5615	7.07251
	6.83062	8.08116	4.0794	2.8717	5.47935	5.55323	4.79494	14.179	12.0965	3.33907
	3.86	16.0756	5.02973	2.74146	3.40805	1.50781	3.19912	17.967	8.73553	2.54167
	5.52074	8.56947	2.22266	6.85687	14.5517	2.88993	4.20979	17.7031	1.8917	6.16832
	7.48838	15.5555	4.96353	3.98843	3.82828	9.99442	7.70843	18.2838	17.3269	11.4535
	4.99827	7.76745	8.5921	3.33267	6.95335	3.52862	12.7757	5.19121	19.1557	3.72141
	4.97628	3.28016	0.564317	1.77775	7.73165	1.86694	4.90204	11.8207	3.29761	3.47386
	1.80494	11.3496	0.792823	2.39548	5.9063	8.39563	6.0407	1.8499	3.14521	5.0872
	7.34217	4.59495	2.91729	1.02569	7.49172	4.85336	7.37019	5.61845	4.65808	5.60582
	3.11924	25.635	4.71971	1.71042	6.09735	11.0683	13.1367	14.8156	1.6097	3.82966
	7.28466	12.712	5.24897	8.9986	10.106	4.64358	0.35599	7.25352	12.9615	4.95901
	1.17788	1.4379	9.45618	2.99702	10.8194	2.10561	11.8286	10.3392	7.26336	2.94133
	7.95985	4.35585	3.19268	4.70105	5.83075	4.67395	7.47746	17.3352	13.1977	6.65555
	8.01445	6.11285	3.30803	5.9788	12.5834	6.19345	8.54692	3.03824	2.88963	5.861
	6.79181	6.84201	1.07275	1.19466	1.81831	4.73014	1.95634	12.8322	5.93422	8.35972
	8.5	13.5331	6.0164	3.3052	1.74523	1.97954	2.71141	14.9085	7.64274	6.88019
	5.41889	10.787	3.87094	3.22439	12.0299	3.78266	7.44869	2.85796	12.0219	3.00609
	8.97334	7.08242	1.29249	3.60153	14.0378	2.67375	3.67065	19.2762	14.5678	6.36396
	9.12236	16.3828	1.9143	0.289614	15.2272	5.01807	8.1104	11.1447	11.6353	7.66282
	6.13756	10.3688	8.94246	1.14975	9.64302	4.57636	6.40607	12.34	19.5235	7.46924
	9.56483	18.0076	3.55675	3.88234	3.76107	4.14473	11.626	3.63904	3.64141	2.57298
	3.02407	9.62297	5.42918	3.05751	13.5188	7.58173	2.83386	5.72239	10.1514	7.71778
	9.97887	5.48116	2.02074	2.28501	6.95948	1.9107	2.3842	7.46942	5.52084	0.503808
	8.15565	4.79489	1.43023	9.14363	2.67101	5.47655	3.19068	17.1756	13.9679	7.21681
	6.88163	9.83999	2.15169	0.870037	5.91632	15.4375	3.35314	7.16343	3.28213	8.3482
	5.88079	9.30751	4.74241	8.44274	2.63301	4.84434	1.75148	2.00728	4.32873	9.7333
	1.51255	4.93539	1.41385	4.24243	3.13696	1.21989	13.2743	12.7174	12.5556	2.07702
	4.58697	9.16305	2.39377	1.28908	6.92234	2.04923	8.67678	5.98926	15.8802	3.29797
	7.80597	2.88315	1.74338	3.52283	9.006	3.2196	5.00445	9.07587	3.45858	10.0983
	2.49846	9.2465	6.99411	4.38419	1.08543	1.10466	2.05679	20.1683	4.19911	4.57442
	5.43745	17.4876	2.65834	2.19983	5.84288	2.20793	7.85762	14.2097	11.8734	4.50011
	5.94658	6.09832	3.03722	2.41332	5.43371	4.21222	1.77488	16.9123	8.36749	8.47715
	8.4847	8.77181	4.96848	1.55562	11.9252	8.03303		13.1962	3.32285	6.02232
	5.60827	9.82043	3.37176	3.90491	3.43362	4.33687	5.56372	4.38389	13.8873	0.662577
	6.82381	14.0528	4.06384	5.60216	6.63018	7.18304	7.51519	10.9375	6.98792	0.873518
	10.0914	7.95869	8.79953	1.64096	8.28771	3.12373	12.3852	2.55507	9.62477	2.84676
	2.83329	10.9521	5.56848	1.6588	5.79207	2.7565	4.38467	13.4315	1.69099	2.77536
	7.83277	6.67886	4.66931	2.38813	8.17199	6.17298	11.2026	25.5715	6.31475	6.20936
	5.02316	6.21109	1.54076	2.79189	6.78613	9.82191	9.45715	9.65868	11.8183	5.8574
	5.63514	4.95	7.84057	1.86528	11.1676	5.69142	2.00255	6.60829	7.49352	3.02464
	5.67981	5.96881	2.23982	5.01324	3.1793	2.70031	2.55967	18.2747	1.92209	2.54523
	2.65136	8.96397	2.44055	1.84059	17.1117	12.7401	1.60149	15.5848	9.12825	4.011
	6.88484	14.983	4.09603	5.76982	10.4109	2.18307	10.0113	11.7509	16.4917	2.88802
	0.556595	6.15089	2.31118	4.98051	5.45919	10.5345	8.55072	3.85815	9.098	2.37701
	1.74537	14.2989	2.67258	1.8664	10.668	10.4333	2.40068	6.9703	14.0163	2.80152
	3.60914	1.71089	6.83127	5.55652	5.96056	5.56351	6.05343	11.588	4.17186	11.2659
	5.30609	5.99979	3.41642	1.25351	10.3868	12.5919	6.66129	26.0467	9.89861	4.56521
	2.83534	11.0746	2.08415	1.76621	10.1872	2.73387	6.29207	9.34372	8.22806	1.9926
	1.08217	7.7965	2.83828	5.62925	9.09643	10.7745	7.0891	3.59888	13.2535	1.30913
	5.09861	7.49768	4.56943	2.34624	4.21733	9.12078	13.0557	4.4989	6.24742	13.3346
	8.28284	5.12518	0.877832	5.45314	18.7477	19.9194	7.69802	3.56286	21.3202	1.32899
	5.42305	5.06631	4.60671	2.51884	9.27919	8.0344	5.83787	14.4688	3.13829	7.14252
	2.73474	1.53448	4.75751	1.23376	7.28452	2.7087	4.24325	0.981294	5.91447	2.82201
	10.8028	5.64689	4.00054	1.58432	8.12621	4.43635	7.64925	5.58135	6.46028	1.92861
	3.94274	10.1014	6.95797	2.70444	8.07671	3.38054	6.7728	13.4134	5.02078	5.90158
	3.33415	12.4002	4.92113	1.66693	10.9826	7.50739	6.95476	8.81701	4.67735	3.54463
	10.077	13.2986	4.68581	3.30235	13.79	21.2191	5.76431	8.0066	9.35596	4.01062
	3.85429	1.06775	0.431659	3.28193	0.442268	14.5074	4.77431	11.0138	7.71002	11.1844
	13.6322	8.15331	2.7573	2.66854	8.91505	3.57937	2.87021	9.12746	6.25813	4.46423
	2.26983	16.5531	4.26805	3.74207	4.79346	3.85712	9.35092	9.28725	9.40041	3.75138
	6.75513	6.35524	6.49719	3.8934	9.07231	6.44927	8.66143	2.6077	1.00046	2.10668
	2.70362	5.1365	2.8008	2.81208	1.71062	0.8094	4.87645	3.48004	11.1583	10.5676
	8.53862	5.5043	3.98534	2.21333	4.79711	6.49654	0.850055	2.81278	9.09535	5.25943
	8.27692	9.94813	2.71289	4.39667	7.1763	3.04479	3.98778	14.4542	8.78878	3.28725
	9.6564	14.4323	3.57382	4.60698	1.53342	7.08606	3.63973	8.03082	13.591	5.0975
	5.95578	15.8349	4.59323	3.91041	13.9302	3.94156	6.04441	19.4671	6.94161	8.83315
	1.59971	2.81835	2.06761	3.1142	3.85953	6.87437	1.51239	16.2648	9.79473	7.46394
	4.24271	3.82042	1.84082	1.96819	10.0617	1.83226	3.23933	14.8694	7.0347	1.57864
	5.94329	13.5462	1.74383	5.34943	9.03615	2.79786	10.9802	6.71026	9.99062	9.77817
	12.1615	11.6372	4.00965	2.95815	7.50812	5.97348	1.64227	9.36612	19.3282	9.2961
	3.90381	3.70949	5.32148	2.07897	9.71244	4.33827	7.8593	6.00325	5.94774	8.20524
	8.36234	11.2705	5.77291	1.63607	10.0359	4.15613	7.74947	7.72867	9.23649	4.71862
	9.52601	10.5804	0.788864	5.32644	9.1983	3.43218	3.84044	16.5208	15.5843	9.35797
	5.90946	5.67881	5.05106	0.335806	5.20958	3.95052	8.8964	12.2418	11.1052	5.21255
	0.994406	8.91573	4.56531	3.14006	12.8734	8.5976	8.24752	8.48288	7.00298	5.40601
	8.65926	2.81918	6.4543	3.94184	8.68555	8.22604	1.98991	13.7366	4.76123	3.13883
	5.36501	11.088	7.47852	3.45029	1.83987	8.80452	4.4164	4.07455	1.46575	0.439848
	10.1082	7.42359	1.49856	3.94065	11.557	4.13973	3.41495	9.18161	4.40492	4.87584
	3.53367	10.0253	5.57112	7.97041	3.2856	10.3371	3.10944	18.9242	10.6516	6.56398
	2.18559	8.73192	0.754921	4.77164	11.7232	2.18761	2.01667	15.8159	5.68593	8.62319
	8.25667	4.97119	3.50912	0.687591	8.62908	1.27576	2.35764	18.3728	2.78643	3.94414
	3.04476	0.967575	2.56094	3.53204	14.4756	1.43347	6.94429	11.6498	6.59197	3.6513
	11.5087	3.5374	2.97713	2.14798	9.65785	6.20549	5.62375	10.395	6.80027	8.58516
	6.50509	7.75104	4.36023	6.05512	4.85496	5.07278	5.36809	16.3843	11.0967	6.23411
	2.6006	8.20855	5.25926	4.38079	2.40151	5.5514	8.7272	1.07902	7.54634	6.83959
	5.08758	15.7775	2.32175	5.66925	8.60806	4.25832	5.73158	21.0223	7.48241	3.65018
	15.8961	1.83943	5.22309	0.247293	6.34884	4.04096	1.06035	8.33385	5.69571	10.4258
	3.10927	3.75575	3.6203	3.6394	14.4108	1.79005	3.11497	15.1144	9.83085	3.85197
	7.64365	3.695	1.93523	3.11083	0.867983	2.10984	2.75715	4.46791	2.89711	3.93423
	4.10689	14.3647	1.50041	6.66797	4.24265	17.2335	8.31222	4.91252	4.28989	1.08039
	7.24892	3.86545	9.35745	3.36137	3.17793	1.62952	9.83127	5.34316	3.91806	3.20971
	4.81271	4.25215	4.77587	7.52036	4.91612	10.1344	10.4986	19.821	10.5456	2.57452
	6.90856	9.30067	2.00738	0.502282	10.968	3.55613	1.99502	10.7989	13.8361	8.19622
	2.40474	7.74541	6.37738	3.2683	10.1555	5.92133	5.15558	22.7189	9.92475	3.30258
	5.45662	6.44737	2.28382	2.58685	13.4584	0.980512	3.52602	9.87744	10.9694	5.90335
	7.46127	6.13269	2.50876	0.258579	5.55429	5.03203	3.65262	18.3895	9.75286	3.53173
	8.52714	0.713421	1.35637	2.12542	13.6293	2.97845	3.96131	3.3586	10.3876	6.49447
	1.33743	9.00856	7.0023	3.62835	6.9137	6.39614	1.43537	27.3792	5.6474	6.71484
	4.39684	6.13054	3.53797	1.76256	15.4099	1.8276	1.80034	16.2918	6.3897	7.98753
	7.47373	4.96663	4.00416	3.36642	4.97463	5.56826	2.24778	9.10887	6.91082	6.73328
	7.55584	8.49781	3.25335	3.47274	10.6919	13.6809	4.20887	18.8181	4.09455	11.2163
	1.1392	1.34375	1.3874	0.583013	1.71245	12.8443	6.32401	15.8355	9.4614	10.325
	7.10646	17.5571	0.985258	3.30953	0.598629	7.06064	3.38317	9.53206	3.59535	11.296
	3.92591	4.86468	4.00413	4.09023	6.61589	6.88743	8.93743	6.82036	4.5208	5.48006
	7.82729	8.02832	2.30198	4.38238	7.20987	2.13231	7.7689	20.6701	3.67748	10.5542
	8.0732	5.84959	3.55575	5.72149	6.88516	3.62135	1.5799	16.6659	6.16727	4.31969
	3.57162	8.50086	2.00293	5.15906	8.1658	9.47371	2.63054	18.4055	4.07944	8.38131
	3.48092	8.42821	8.00756	3.67687	3.40721	6.73659	3.21476	7.99024	1.36284	1.89281
	3.73212	7.88046	5.99723	1.68983	2.17622	5.49037	6.89805	6.21374	7.23236	6.4252
	8.55095	6.83278	3.78865	2.97979	9.80246	4.26784	6.63159	8.74358	15.035	4.97663
	4.064	4.89976	5.59106	7.21579	4.62725	6.10302	5.88518	5.57176	9.57537	8.09712
	6.68774	10.2315	5.43766	2.21001	3.15955	6.27884	11.0256	4.13471	11.1009	4.51017
	8.15866	9.43666	1.37997	3.72193	3.98831	0.926597	5.59791	7.53525	6.88088	2.17819
	3.74012	11.5101	2.81481	4.39031	12.0595	8.92515	5.06333	7.50431	3.7037	7.71306
	2.89574	15.863	1.68344	2.95678	9.49519	5.28372	8.70253	5.665	0.83866	4.28137
	1.34235	6.3763	7.48272	1.69221	5.5827	11.0314	4.33089	12.7331	1.04159	6.98984
	10.8663	11.1697	3.28127	5.53873	3.49486	3.43378	4.6704	5.56327	5.33143	3.41534
	6.44267	11.0921	4.79949	3.59094	7.77114	7.47824	2.21661	0.293937	7.2603	4.78779
	4.06045	14.1003	3.2465	4.33656	6.55034	6.84558	7.68869	2.68193	4.80972	2.05977
	1.10605	10.9341	2.67964	4.11435	8.72943	1.64898	11.3595	10.332	13.5562	3.67548
	5.77327	14.8459	1.22242	5.1223	10.1691	2.56556	9.55357	7.16488	8.37975	7.91012
	2.8982	9.5761	3.50649	2.39474	1.16271	2.63473	6.89775	10.9466	7.00306	12.3867
	1.8355	5.49262	3.03229	7.35717	12.2188	8.65591	4.59757	7.06124	11.2375	2.46795
	2.6971	7.38952	7.45712	2.3116	12.138	3.36918	3.9173	15.1508	23.0421	1.93056
25% Percentile	3.383	5.627	2.314	2.356	4.87	3.078	3.917	6.134	4.813	3.331
Median	5.762	8.953	3.935	3.892	7.346	5.306	6.384	9.5	7.508	5.543
75% Percentile	8.001	12.7	5.568	5.734	10.3	8.311	8.528	14.37	10.97	7.468

## Sheet: Figure 3C
Figure 3C
	A1AG			Albumin			C3			CRP			Hx			IgM			LPSBP			SAA
	LC-MS - L/H ratio	AEMS - L/H ratio		LC-MS - L/H ratio	AEMS - L/H ratio		LC-MS - L/H ratio	AEMS - L/H ratio		LC-MS - L/H ratio	AEMS - L/H ratio		LC-MS - L/H ratio	AEMS - L/H ratio		LC-MS - L/H ratio	AEMS - L/H ratio		LC-MS - L/H ratio	AEMS - L/H ratio		LC-MS - L/H ratio	AEMS - L/H ratio
	1.58401	1.64796		3.6255	3.55924		1.25749	1.25007		6.45686	7.19046		0.612997	0.557501		0.472533	0.453496		0.967132	0.989848		0.605393	0.658289
	0.629776	0.695286		4.08383	3.93296		1.39344	1.46012		0.584522	0.568642		0.573419	0.536715		0.105395	0.109565		0.2141	0.251284		0.00472532	0.00652363
	0.577422	0.607936		6.54587	6.59822		1.9402	1.81535		0.176643	0.198563		0.561239	0.564579		0.12313	0.116756		0.532949	0.539556		0.01708	0.0143422
	2.486	2.03031		4.39643	4.32561		0.91602	0.994298		4.48216	3.90202		0.689258	0.699656			0.515967		1.36257	1.26625		1.83712	1.85537
	2.41972			4.30913	4.62212		1.51423	1.74518		4.35207	4.13486		0.67694	0.665756		0.14724	0.162976		2.09733	1.75671		0.886638
	2.04319	1.85341		3.27809	3.26866		1.61822	1.42276			5.06709		0.534566	0.52689		0.16146	0.147021		1.26346	1.19817
	0.955887	0.894321		5.78908	6.01559			2.44861		0.329541	0.364277		0.678922	0.668666		0.130563	0.122487		0.512892	0.409538		0.0169134	0.0150522
	1.39525	1.36475		2.69063	2.55408		1.67768	1.88449			6.4831		0.616441	0.570972		0.330234	0.306829		1.7825			0.558031	0.580458
	0.902615	0.935945		10.1596	10.6264		1.9976	1.80535		0.0243755			0.9006	0.887503		0.128961	0.130641		0.447608	0.395003		0.00644355	0.00645776
	0.872427	0.928136		5.7835	6.13		2.40791	2.33057		0.486488	0.497755		0.750909	0.66991		0.396835	0.405106		0.810356	0.785105		0.0253434	0.0279393
	0.7582	0.765333		9.86149	10.0203		1.82482	1.91083		0.0175008			0.823894	0.815103		0.535593			0.306743	0.321463
	1.89898	1.83035		6.54516	6.42336		1.79285			1.72028	1.7384		0.819319	0.798291		0.279205	0.266316			1.76519		0.377839	0.401447
	1.4175	1.41962		2.3777	2.29106		0.930959	1.02938		2.32339	2.26009		0.144719	0.146793		0.0673813	0.0698791		0.52468	0.49497		0.0377445	0.0434136
	1.31402	1.31025		4.93779	4.80729		1.48123	1.43718		0.532517	0.576358		0.614755	0.606384		0.163022	0.165974		0.622993	0.628625		0.0328163	0.038897
	1.27052	1.25081		5.44793	5.41532		1.75765	1.71997		1.4792	1.49275		0.841512	0.831364		0.276649	0.266077		1.21448	1.18542		0.253564	0.223502
	1.78241	1.82606		7.36624	7.57842		1.98221	1.9205		0.556092	0.557482		0.971081	1.0333		0.184295	0.194473		0.793862	0.693388		0.0300326	0.033388
	1.26161	1.2191		6.2816	6.46445		1.35092	1.4694		2.78398	3.12969		0.794804	0.796848		0.0541775	0.051286		1.89638	1.6932		1.5897	1.67009
	1.3285	1.23795		6.13	5.77273		1.63828	1.75242		3.7956			0.892341	0.884687		0.125555	0.122825		1.39033	1.30469		0.55682	0.628673
	2.37735	2.15821		4.81817	5.20387		1.97547	1.95459		2.35502	2.38196			0.984878		0.112287	0.111188		1.42223	1.36757		0.344566	0.367669
	2.8912	2.78938		4.232	4.22121		1.97756	1.85549		8.657			0.479841	0.472641			0.541043		2.77462			0.231297	0.220667
	2.03627	2.04741		6.49867	6.82631		1.97991			0.530496	0.509024		1.00992	1.03719		0.027098			0.722857	0.63295		0.109949	0.108797
	2.00818	1.95286		4.83869	4.64617		1.06786	1.11823			4.27368		0.582999	0.580317		0.202294	0.192671		1.65897	1.54208
		2.67995		5.9503	5.8104		2.52343	2.47897		5.17513	4.65799		0.745826	0.710812		0.414267	0.397665		1.16394	1.12859			1.96925
	0.321613	0.338194		8.09846	7.93203		0.454203	0.448981		1.19912	1.15761		0.218089	0.216802		0.175543	0.194277		0.394139	0.409761		0.0187577	0.0173902
	1.59972	1.70762		5.7634	5.62368		1.44254	1.26507		3.30691	4.10235		0.743482	0.809115		0.108955	0.117916		1.2414	1.14308			1.08237
	2.38556			6.13016	6.27997		2.46387	2.67382		4.44198			0.967173	0.965178		0.23075	0.257297		2.34078	2.24154
	1.4919	1.53281		8.78774	8.61823		2.33451			0.307845	0.362691		1.14793			0.250189	0.238451		0.411183	0.424046		0.0132899	0.00931431
	1.04079	0.944419		6.38663	6.23142		1.77751	1.68157		0.16214	0.180209		0.831868	0.803058		0.11565	0.115372		0.681826	0.71033
	1.82209	1.89924		4.58178	4.85242		2.80359	2.58663		3.48569	3.347		1.01646	0.965557		0.194876	0.191511		1.8254	1.79263		0.601202	0.638791
	1.88894	1.72984		6.1691	6.1576		0.576746	0.620892		2.31745	2.19027		0.917498	0.896356		0.162072	0.16664		1.39654	1.4089
	0.545603	0.509424		9.21938	8.23138		1.72451	1.62038		0.0344662	0.0542498		0.832067	0.793865		0.176434	0.193261		0.237146	0.224384
	1.01638	0.81484		10.3057	9.81255		2.07897			0.0298686	0.041689		0.858887			0.328744	0.343769		0.304207	0.333161		0.00367371	0.0044969
	2.16921	2.07902		5.06383	4.81915		2.68398	2.54941		2.23491	2.20626		0.593991	0.585571		0.122474	0.131331		1.39779	1.47969
	1.73769	1.75366			7.43493		2.00656	2.14736		1.38847	1.3804		0.890116	0.924801		0.521994	0.499451		1.06899	1.05888		0.0984181	0.104072
	1.94198	1.65862		7.19741	7.24507		1.65779	1.69982		4.61505	4.15798		0.814524	0.777486		0.103091	0.105226		2.00634	1.76236
	2.7934			4.23261	3.96666		1.69647	1.62033		4.18007	4.2406		0.785141	0.771445		0.398177	0.36266		1.77917			1.03529	1.02899
		2.65173		4.7165	4.97327		1.19505	1.20084		6.51483	5.9977		0.343723	0.346588			1.42552		0.938795	0.991139		0.36713	0.314867
				6.62628	6.53694		2.49036			3.96668			1.09549	1.01869		0.291888	0.287495			2.11955		0.724954	0.635471
	0.563733	0.615865		10.4305	10.5552		1.57909	1.51634		0.0125293	0.0228868		0.824287	0.838094		0.239215	0.256479		0.274313	0.242613		0.00127654
	1.96173	1.6479		5.82762	5.47459			2.09668		4.19023	4.1612		0.863971	0.844619		0.266331	0.264615		2.64615	2.51483		1.6075	1.42499
	1.03897	1.07976		7.15393	6.97044		2.02792	2.03464		0.950711	0.933546		0.910884	0.861025		0.147298	0.152484		0.871976	0.870203
	2.35192	2.33268		5.08152	5.06806		1.82708	1.79687		7.08658			0.833756	0.838703		0.392893	0.412735			2.51949		1.00063
	0.853658	0.859086		9.30811	9.88677		1.67642	1.64889			0.0273242		0.783315	0.782561			0.932222		0.285228	0.293328		0.00531972	0.00523049
	2.1192	2.14669		6.83839	6.55375		1.9625	2.1617		1.92915	2.12824		0.905758	0.810827		0.305201	0.315363		1.97612	2.09971		0.37285	0.3284
	2.18741	1.95954		2.9237	2.86002		1.42648	1.42679		2.10095	1.97503		0.958283	0.943052		0.423264	0.410291		0.64875	0.620524		0.21496	0.226278
	2.5282	2.34285		5.21828	5.42015		2.48778	2.29539		4.0254	3.83475		0.768398	0.753393		0.101345	0.100404			1.7592		1.23849	1.06266
	1.69943	1.48847		5.94872	5.25095		0.695319	0.786922		6.45374			0.475193	0.513189		0.0877944	0.0927262		2.88954	2.33865		0.563648	0.378144
	2.00528	2.03735		5.75693	6.14749			2.30517		3.25163	3.66764		0.880992	0.887568		0.0773555	0.0784872		0.752149	0.629232		0.556704	0.574985
	0.646055	0.71575		9.1153			1.29614	1.32833		0.0216303	0.0395794			0.789649		0.111232	0.108896		0.345527	0.344961		0.00231116	0.00255843
	1.51245	1.50223		7.50926	6.90802		1.75525	1.90247		0.238108	0.229107		0.849861	0.834019		0.118534	0.112378		0.474623	0.551936		0.0140891	0.0165771
				4.06491	4.1519		3.47307	3.54626		11.3532	11.3393		0.901718	0.844414		0.196237	0.204793			2.26827
		2.39732		4.1843	3.96447		1.46709	1.47139		3.78629	3.59851		0.622147	0.617587		0.196075	0.205174		1.43929	1.40981
	0.565533	0.568276		10.1479	9.38699		1.81373	1.77786		0.00963256	0.0415887		0.808376	0.844928		0.233992	0.213543		0.262575	0.263773		0.00304405	0.00252695
	1.30937	1.34932		9.44354	9.41825			2.6679		0.233988	0.226402		1.31716	1.30444		0.189477	0.20989		0.634817	0.618592		0.029112	0.0329133
	1.17957	1.2788		6.23805	5.99052		1.07844	1.13836		2.48482	2.23856		0.806542	0.825458		0.0845649	0.0885308		0.687905	0.60505		0.0890562	0.0995153
	2.58681	2.52357		4.82513	5.1532		2.12115	1.95577		5.78706	5.46391		0.849392	0.823583		0.106834	0.107361		0.172307			1.88974	1.79174
	0.525314	0.590454		4.76129	4.88381		1.90514	2.00043		1.16904	1.24768		0.875439	0.81835		0.105979	0.105178		1.23937	1.14902		0.191262	0.20362
	1.61067	1.68726		6.21725	6.32398		2.71758	2.73443		2.11341	2.09877		0.980613	0.944287		0.336413	0.343957		1.74051	1.69053		0.741986	0.758664
	0.861017	0.858457		6.9365	6.36539		1.68952	1.56434		0.142037	0.159471		0.76362	0.724757		0.0925465	0.0910978		0.569171	0.458288		0.0318101	0.0317332
	2.42077			5.62578	5.39481		1.37586	1.40663		0.627641	0.65851		0.752255	0.773403		0.3916	0.388162		0.56969	0.561903		0.0277623	0.0261653
	1.39213	1.39534		4.18793	3.80011		1.50784	1.37796		2.68718	2.58829		0.578204	0.563088		0.207973	0.212806		1.32166	1.21942		1.14824	1.13799
	1.86677	1.68628			7.48043		2.58421	2.60033		1.29412	1.24736		0.99483	0.950931		0.438727	0.42214		0.805796	0.693259		0.0988536	0.0934447
	1.9568	1.79957		3.48871	3.44072		1.27998	1.27379		4.1215	4.05599		0.674351	0.725788		0.26016	0.282149		1.7117	1.7635		0.0964773	0.0984911
	1.27371	1.12179		7.79106	7.61834		2.40649	2.37143		0.0457299	0.0791577		1.12179	1.09866		0.055024	0.0612654		0.518635	0.535689
	1.47691	1.61983		3.88415	3.86584		1.67004	1.72768		1.47299	1.44028		0.534504	0.516378		0.12922	0.145395		1.06228	0.978344
	1.00036	0.983299		5.61	5.64967		2.37133	2.24476		0.462053	0.472361		0.807391	0.77673		0.109833	0.106195		0.641024	0.57772		0.0265493	0.0300624
	2.46313	2.21902		3.98424	3.87387		1.85285	1.84802		2.20631	2.31132		0.774074	0.723452		0.436131	0.419433		1.58859	1.55151		1.33443
	0.869904	0.976898		5.94448	5.90689		1.90564	1.9792		0.231949	0.25006		0.620431	0.641864		0.585308	0.553064		0.793218	0.781011		0.0114325	0.0134574
	1.81007	1.54881		4.31154	4.28185		1.68911	1.70876		1.08264	1.08241		0.559955	0.518455		0.320982	0.329818		0.735512	0.515217		0.146519	0.162926
	1.5221	1.71434		8.14989	8.47751		1.20131	1.30507		2.97558	3.08572		0.365362	0.355268		0.23654	0.237174		1.55888			0.559716	0.549488
	1.0483	1.09549		7.57903	6.91462		2.17662	2.08325		0.499894	0.544263		0.799661	0.7875		0.512704	0.536203		1.03098	1.08241		0.105508	0.101385

## Sheet: Figure 4_A1AG
Figure 4_A1AG	L/H-ratio
	Healthy pool (workflow replicates)	Healthy individuals	Neg, Admit	Neg, Admit, ICU, +- intubate	Neg, Admit, death	Pos	Pos, Admit	Pos, Admit, ICU, +- intubate	Pos, Admit, death
	0.893
	0.79
	0.654
	0.657
	0.615
	0.79
	0.955
	1.252
	1.041
	0.994
	1.014
	1.032
	1.072
	1.051
	1.158
	1.128
	0.903
	0.402
		1.288
		8.735
		0.733
		0.852
		1.451
		1.011
		5.037
		1.145
		0.972
		1.456
		5.072
		2.378
		0.565
		0.508
		0.932
		1.814
		0.815
		1.534
		0.607
		0.767
		0.859
		0.609
		1.349
		1.973
		2.406
		1.685
		2.113
			3.014
			3.58
			2.192
			0.48
			1.752
			0.945
			0.891
			0.926
			0.592
			1.638
			1.7
			0.712
			1.248
				1.726
				1.472
				3.045
				0.83
				3.081
				1.269
				1.113
				0.689
				1.224
				1.483
				2.293
				2.33
				2.363
				2.1
				2.061
				2.485
				2.18
				1.211
				0.858
				1.688
				2.617
				1.41
				3.259
				3.559
				3.149
				1.68
					1.866
					1.269
					1.355
					2.652
					2.19
					2.87
					1.947
					1.744
					0.336
					4.239
					1.842
					0.427
					2.721
					2.828
					3.717
					4.067
					2.231
						1.24
						1.793
						2.791
						3.502
						1.684
						1.236
						2.01
						2.076
						3.023
						2.449
						3.007
						2.646
							1.117
							1.824
							2.963
							2.544
							3.061
							2.614
							2.168
							1.487
							1.471
							2.913
							4.16
							1.609
							2.539
							2.337
							2.795
							2.335
							0.966
							1.379
							2.044
							1.521
							0.139
							1.945
							2.009
							2.838
							2.361
							2.538
							2.894
							3.238
							2.904
							0.102
							1.77
							1.497
							1.742
							2.144
							2.413
							2.006
							1.271
							1.57
							3.199
							5.163
							2.104
							1.604
							2.345
							3.905
							3.392
							4.23
							2.68
							2.553
							1.293
							4.959
							2.267
							1.855
							3.196
							2.069
							2.25
							3.977
							5.339
							3.06
							3.106
							3.056
							3.818
							1.687
								2.356
								1.756
								2.274
								1.971
								1.981
								1.067
								1.725
								1.67
								1.396
								2.112
								1.819
								2.516
								2.731
								3.933
								3.698
								2.75
								1.497
								3.077
								2.667
								1.488
								0.957
								1.643
								2.207
								1.393
								2.525
								2.11
								2.859
								3.513
								2.192
								3.747
								2.632
								3.23
								1.968
									2.962
									2.752
									2.536
									3.051
									2.221
									2.205
									1.519
									2.615
									1.707
									1.775
									2.15
									1.36
									2.781
									1.53
									1.304
									0.983
									1.928
									2.311
									1.851
									2.392
									2.03
									1.085
									2.485
									2.018
									1.642
									1.888
									4.324
									4.465
									3.866
									4.048
									4.982
									3.983
									3.247
									2.072
									3.535
									3.825
									4.184
									2.219
									2.175
									6.724
									2.671
									4.594
									3.68
	0.797
	0.86
	0.828
	1.345
	0.683
Descriptive Statistics
Number of values	23	27	13	26	17	12	62	33	43
Minimum	0.402	0.508	0.48	0.689	0.336	1.236	0.102	0.957	0.983
25% Percentile	0.79	0.815	0.8015	1.258	1.55	1.711	1.728	1.698	1.888
Median	0.903	1.288	1.248	1.894	2.19	2.263	2.341	2.192	2.392
75% Percentile	1.051	1.973	1.972	2.518	2.849	2.953	3.057	2.741	3.68
Maximum	1.345	8.735	3.58	3.559	4.239	3.502	5.339	3.933	6.724
Range	0.943	8.227	3.1	2.87	3.903	2.266	5.237	2.976	5.741
Mean	0.9093	1.802	1.513	1.968	2.253	2.288	2.457	2.287	2.737
Std. Deviation	0.2226	1.802	0.9476	0.8165	1.116	0.7308	1.056	0.7718	1.206
Std. Error of Mean	0.04642	0.3467	0.2628	0.1601	0.2707	0.211	0.1342	0.1344	0.1839

[truncated: 8 more sheets: Figure 4_ALB, Figure 4_C3, Figure 4_CRP, Figure 4_Hx, Figure 4_IgM, Figure 4_LBP, Figure 4_SAA, Figure 5]
